# Supplementary material for: N-(1-Diacetyl­amino-1H-tetra­zol-5-yl)acetamide
Source: Acta Crystallogr Sect E Struct Rep Online. 2009 Jul 18;65(Pt 8):o1902. doi: 10.1107/S1600536809027421 (PMC2977091; doi:10.1107/S1600536809027421)
Supplement: Supplementary file 2 [file e-65-o1902-Isup2.hkl]

# 
# h,k,l, Fc-squared, Fo-squared, sigma(Fo-squared) and status flag 
# 
data_I
_shelx_title ' BO277 in P2(1)/c' 
_shelx_refln_list_code          4 
_shelx_F_calc_maximum      131.27 
_exptl_crystal_F_000       472.00 
_reflns_d_resolution_high  0.7703 
 
loop_ 
 _symmetry_equiv_pos_as_xyz 
 'x, y, z' 
 '-x, y+1/2, -z+1/2' 
 '-x, -y, -z' 
 'x, -y-1/2, z-1/2' 
 
_cell_length_a     6.9728 
_cell_length_b    16.6776 
_cell_length_c     8.8709 
_cell_angle_alpha  90.000 
_cell_angle_beta  106.987 
_cell_angle_gamma  90.000 
 
_shelx_F_squared_multiplier     1.000 
 
loop_ 
 _refln_index_h 
 _refln_index_k 
 _refln_index_l 
 _refln_F_squared_calc 
 _refln_F_squared_meas 
 _refln_F_squared_sigma 
 _refln_observed_status 
   1   0   0      150.31      146.19      3.95 o 
   2   0   0       25.26       23.13      2.14 o 
   3   0   0     1949.62     1969.48     17.96 o 
   4   0   0       31.23       29.31      4.18 o 
   5   0   0      540.93      544.70     25.25 o 
   6   0   0       39.73       38.03      5.72 o 
   7   0   0       74.80       63.68     27.67 o 
   8   0   0       25.57       31.30     10.47 o 
   1   1   0     4754.05     4686.58     25.34 o 
   2   1   0        0.82        0.93      0.43 o 
   3   1   0      217.09      222.02      2.63 o 
   4   1   0       42.29       50.28      2.28 o 
   5   1   0       21.46       19.77      2.33 o 
   6   1   0      185.13      183.64      7.57 o 
   7   1   0       12.75       13.77      4.13 o 
   8   1   0      184.30      197.94      8.73 o 
   1   2   0     2202.27     2174.12      8.58 o 
   2   2   0      129.72      107.77      1.72 o 
   3   2   0      575.95      542.34      4.69 o 
   4   2   0        4.25        3.62      0.71 o 
   5   2   0      216.39      205.73      3.72 o 
   6   2   0      397.61      397.65      7.18 o 
   7   2   0      558.26      599.33     15.98 o 
   8   2   0      276.85      283.23     10.30 o 
   1   3   0     2601.41     2588.09      7.77 o 
   2   3   0     3485.20     3522.48     15.57 o 
   3   3   0       15.78       12.97      1.51 o 
   4   3   0       30.18       32.31      2.48 o 
   5   3   0       11.93       15.21      2.20 o 
   6   3   0      597.98      622.71     12.80 o 
   7   3   0       31.33       34.41      7.88 o 
   8   3   0      146.81      152.28     14.31 o 
   0   4   0     4194.73     4110.05     21.82 o 
   1   4   0    17232.96    17398.59    138.09 o 
   2   4   0       96.37      103.99      1.57 o 
   3   4   0      683.22      685.32      6.18 o 
   4   4   0      845.04      823.03      6.96 o 
   5   4   0      172.06      169.13      3.31 o 
   6   4   0        7.57        9.51      2.23 o 
   7   4   0        8.99       14.49      5.04 o 
   8   4   0       25.88       24.52      8.35 o 
   1   5   0     4010.87     4051.15     13.19 o 
   2   5   0      662.65      644.59      4.46 o 
   3   5   0     1157.54     1236.48     14.51 o 
   4   5   0      892.08      898.85     13.95 o 
   5   5   0       54.13       48.37      4.73 o 
   6   5   0        2.71        2.93      1.27 o 
   7   5   0      133.11      128.97     12.69 o 
   8   5   0       70.62       61.31     15.48 o 
   0   6   0      341.38      359.75      5.83 o 
   1   6   0      596.16      579.67      6.72 o 
   2   6   0      533.55      556.74      7.41 o 
   3   6   0      349.11      324.11      4.42 o 
   4   6   0      552.15      560.24      9.13 o 
   5   6   0      658.69      665.90      9.18 o 
   6   6   0       10.35        7.85      1.96 o 
   7   6   0        0.06        2.04      1.74 o 
   8   6   0        1.90        1.98      2.21 o 
   1   7   0        6.46        7.75      1.05 o 
   2   7   0      851.27      829.57      6.54 o 
   3   7   0     1765.25     1877.17     17.42 o 
   4   7   0      244.50      235.43      7.19 o 
   5   7   0     2869.25     2963.99     19.55 o 
   6   7   0        2.58        4.35      1.55 o 
   7   7   0        6.40        9.44      3.61 o 
   8   7   0       23.50       24.74      9.65 o 
   0   8   0      182.52      174.09      3.65 o 
   1   8   0      615.48      655.85      7.12 o 
   2   8   0      303.84      310.50      4.43 o 
   3   8   0       18.81       19.85      3.71 o 
   4   8   0      972.27      969.88     14.09 o 
   5   8   0      144.25      140.49      6.11 o 
   6   8   0       69.39       68.18     10.24 o 
   7   8   0       13.69       16.66      6.57 o 
   8   8   0       29.86       16.55      9.28 o 
   1   9   0        1.09        2.59      0.66 o 
   2   9   0     1222.13     1271.05     18.95 o 
   3   9   0      370.08      345.25      7.54 o 
   4   9   0       46.01       50.14      5.65 o 
   5   9   0      141.21      144.53      4.69 o 
   6   9   0      109.44      119.26      7.52 o 
   7   9   0        3.78       10.23      3.53 o 
   0  10   0       37.83       37.89      3.46 o 
   1  10   0       49.06       42.89      3.50 o 
   2  10   0      927.95      988.33     13.98 o 
   3  10   0     1565.24     1631.75     22.94 o 
   4  10   0        9.74        9.99      1.88 o 
   5  10   0      156.88      161.74      5.06 o 
   6  10   0       69.73       68.68      8.10 o 
   7  10   0        2.70        2.73      2.53 o 
   1  11   0      217.29      207.52      3.88 o 
   2  11   0       68.20       63.19      4.21 o 
   3  11   0      202.62      202.50      4.57 o 
   4  11   0      894.09      873.26     16.50 o 
   5  11   0      248.97      247.47      7.32 o 
   6  11   0      416.12      408.93      8.78 o 
   7  11   0       41.54       26.35      9.99 o 
   0  12   0      139.98      150.31      4.39 o 
   1  12   0      119.91      128.42      3.54 o 
   2  12   0      473.01      487.65      7.81 o 
   3  12   0       17.27       17.34      3.36 o 
   4  12   0      485.42      510.40      8.57 o 
   5  12   0      591.87      624.55      9.87 o 
   6  12   0       87.60       87.09      6.96 o 
   7  12   0       25.82       11.61      7.00 o 
   1  13   0      109.43      107.66      5.03 o 
   2  13   0      295.42      299.08      7.68 o 
   3  13   0        3.17        2.76      1.82 o 
   4  13   0        0.64        2.36      1.22 o 
   5  13   0       84.98       90.65      4.12 o 
   6  13   0       54.76       36.38     11.20 o 
   0  14   0      294.70      299.20      9.31 o 
   1  14   0       55.91       50.79      4.13 o 
   2  14   0     1331.79     1348.91     15.32 o 
   3  14   0       14.00       12.72      3.13 o 
   4  14   0      175.18      168.87      4.59 o 
   5  14   0       25.30       16.05      5.74 o 
   6  14   0       20.30       16.49      9.13 o 
   1  15   0      473.72      467.11     10.48 o 
   2  15   0       40.50       41.04      3.37 o 
   3  15   0      248.66      249.19      6.53 o 
   4  15   0        0.12        3.13      1.90 o 
   5  15   0       77.52       63.42     12.89 o 
   6  15   0        2.43        2.07      2.18 o 
   0  16   0       48.77       49.68      3.93 o 
   1  16   0      277.30      277.06      5.68 o 
   2  16   0        0.67        1.74      1.31 o 
   3  16   0      217.27      224.05      8.26 o 
   4  16   0        2.62        2.47      1.90 o 
   5  16   0        0.42        2.55      1.24 o 
   1  17   0      130.94      138.88      9.30 o 
   2  17   0      109.07      103.31      8.22 o 
   3  17   0       13.37       10.06      3.57 o 
   4  17   0       63.03       57.68     12.40 o 
   5  17   0       25.12       12.80      4.79 o 
   0  18   0      385.52      380.13     27.94 o 
   1  18   0        8.02        7.61      4.01 o 
   2  18   0      267.29      282.67     11.58 o 
   3  18   0       57.12       59.79     13.69 o 
   4  18   0       89.41       97.39     10.11 o 
   1  19   0       19.09       16.34      6.35 o 
   2  19   0       46.64       45.17     17.10 o 
   3  19   0       11.21       10.86      4.09 o 
   4  19   0       29.34       19.66     10.22 o 
   0  20   0       33.96       32.60     19.90 o 
   1  20   0        9.68        5.73      4.93 o 
   2  20   0        0.67        3.37      2.22 o 
   3  20   0       13.41       10.08      4.88 o 
   1  21   0        0.01        2.23      2.41 o 
   2  21   0       98.95       90.21     17.74 o 
  -8   1   1       31.53       28.35      9.75 o 
  -7   1   1       22.47       18.67      3.90 o 
  -6   1   1      319.14      321.38     11.89 o 
  -5   1   1       13.76       11.26      2.57 o 
  -4   1   1     1107.17     1163.44     15.24 o 
  -3   1   1     3442.10     3471.67     25.10 o 
  -2   1   1     4416.73     4328.48     11.61 o 
  -1   1   1     4180.03     4087.54     24.22 o 
   1   1   1      722.05      727.44      3.71 o 
   2   1   1     3482.23     3478.33     14.49 o 
   3   1   1       16.49       18.30      1.19 o 
   4   1   1       16.39       19.63      1.56 o 
   5   1   1      314.64      308.64      5.43 o 
   6   1   1      724.14      743.11     16.11 o 
   7   1   1        0.31        1.80      1.88 o 
   8   1   1      127.58      123.01     10.80 o 
  -8   2   1       21.68       20.62      7.33 o 
  -7   2   1      481.47      477.53     15.91 o 
  -6   2   1       57.64       57.63      6.87 o 
  -5   2   1       65.36       65.03      3.47 o 
  -4   2   1       85.69       95.75      3.19 o 
  -3   2   1      388.11      385.54      5.79 o 
  -2   2   1        0.66        0.89      0.60 o 
  -1   2   1     1088.43     1029.63      5.11 o 
   0   2   1     1219.74     1113.07      5.59 o 
   1   2   1     2665.90     2465.55      7.05 o 
   2   2   1     1049.02     1017.96      4.71 o 
   3   2   1       73.05       59.91      1.34 o 
   4   2   1      128.05      117.26      1.92 o 
   5   2   1      157.94      137.89      2.93 o 
   6   2   1      491.56      473.98     13.08 o 
   7   2   1       26.38       22.34      6.07 o 
   8   2   1       30.05       26.08      8.49 o 
  -8   3   1        0.00        3.67      3.32 o 
  -7   3   1       68.35       57.79      8.02 o 
  -6   3   1        1.80        1.33      0.91 o 
  -5   3   1      106.97      113.94      4.02 o 
  -4   3   1       90.32      104.65      3.19 o 
  -3   3   1      105.39       96.14      2.86 o 
  -2   3   1    11174.65    11768.47     92.32 o 
  -1   3   1        8.42        5.98      0.75 o 
   0   3   1     1092.26     1091.83      4.52 o 
   1   3   1     9557.07     9790.50     50.13 o 
   2   3   1     2039.44     2093.78     11.48 o 
   3   3   1      578.09      594.60      5.03 o 
   4   3   1        4.15        4.90      0.77 o 
   5   3   1      866.74      869.75      8.07 o 
   6   3   1        0.10        1.10      1.09 o 
   7   3   1      406.63      460.01     11.90 o 
   8   3   1        1.09        0.78      2.06 o 
  -8   4   1        1.24        3.77      3.09 o 
  -7   4   1       36.69       35.70      7.21 o 
  -6   4   1        1.93        3.72      1.20 o 
  -5   4   1      188.70      192.71      5.99 o 
  -4   4   1      560.30      522.27      8.56 o 
  -3   4   1      746.49      668.88      6.13 o 
  -2   4   1    10918.29    11266.54     54.95 o 
  -1   4   1      149.70      127.58      2.00 o 
   0   4   1      859.40      780.98      4.94 o 
   1   4   1     2094.46     1987.56     18.49 o 
   2   4   1      103.39      107.65      1.61 o 
   3   4   1     2044.99     2081.79     34.12 o 
   4   4   1        5.29        4.89      0.82 o 
   5   4   1        9.27       10.00      1.51 o 
   6   4   1      125.21      109.65      9.50 o 
   7   4   1      667.67      729.09     20.87 o 
   8   4   1        0.00        1.09      2.58 o 
  -8   5   1      109.68      120.96      6.97 o 
  -7   5   1        0.18        1.54      1.53 o 
  -6   5   1      260.19      258.02      7.16 o 
  -5   5   1     1171.80     1175.36     14.52 o 
  -4   5   1      194.33      214.50      4.53 o 
  -3   5   1     4605.89     4975.60     51.89 o 
  -2   5   1     1422.09     1503.06     14.79 o 
  -1   5   1      177.99      168.15      1.97 o 
   0   5   1     1559.66     1515.84      4.96 o 
   1   5   1        8.56       14.45      1.12 o 
   2   5   1      411.78      336.22      4.84 o 
   3   5   1       19.20       26.26      2.74 o 
   4   5   1      600.09      593.74     12.70 o 
   5   5   1       10.74        8.08      1.45 o 
   6   5   1      208.77      206.66     11.50 o 
   7   5   1        1.81        2.06      1.68 o 
   8   5   1       13.12        6.43      3.66 o 
  -8   6   1       95.72       91.60     23.63 o 
  -7   6   1      119.11      122.46      5.29 o 
  -6   6   1      257.59      265.97      6.19 o 
  -5   6   1      469.21      454.23      7.26 o 
  -4   6   1       36.57       37.38      5.42 o 
  -3   6   1       63.73       75.46      3.59 o 
  -2   6   1       10.61       19.66      2.29 o 
  -1   6   1     1610.21     1639.90      9.83 o 
   0   6   1      390.08      375.50      3.20 o 
   1   6   1     6358.17     6802.42     75.75 o 
   2   6   1      409.86      402.81      5.18 o 
   3   6   1        0.28        0.99      0.72 o 
   4   6   1      413.52      407.91      7.29 o 
   5   6   1      184.12      186.73      4.22 o 
   6   6   1      291.99      299.94      8.01 o 
   7   6   1        2.06        4.13      2.41 o 
   8   6   1        0.31        2.98      2.68 o 
  -8   7   1        0.36        2.26      2.13 o 
  -7   7   1       10.67       11.10      3.32 o 
  -6   7   1      180.70      177.08      4.90 o 
  -5   7   1      120.05      127.78      6.24 o 
  -4   7   1      298.09      291.65      6.58 o 
  -3   7   1      521.78      545.85      9.26 o 
  -2   7   1        7.84       12.21      1.59 o 
  -1   7   1     1472.59     1415.64      9.27 o 
   0   7   1      449.75      454.99      3.56 o 
   1   7   1        0.44        1.41      0.51 o 
   2   7   1       47.81       43.04      1.85 o 
   3   7   1     2453.26     2526.88     23.02 o 
   4   7   1      461.64      473.20      6.65 o 
   5   7   1        3.63        4.13      1.22 o 
   6   7   1      302.07      320.66      8.77 o 
   7   7   1      130.34      140.38      8.35 o 
  -8   8   1        6.44        6.09      2.92 o 
  -7   8   1      150.80      166.19      7.51 o 
  -6   8   1       88.55       88.69      9.69 o 
  -5   8   1     1017.92     1060.81     13.21 o 
  -4   8   1       95.33       91.70      4.55 o 
  -3   8   1      106.09      107.77      3.81 o 
  -2   8   1      484.38      522.98      5.51 o 
  -1   8   1     2489.15     2445.31     15.69 o 
   0   8   1       57.65       58.62      1.62 o 
   1   8   1       64.07       60.50      1.61 o 
   2   8   1      222.66      203.82      4.80 o 
   3   8   1       96.39       90.15      2.67 o 
   4   8   1       23.36       24.46      3.77 o 
   5   8   1        7.99        5.07      1.44 o 
   6   8   1       49.45       51.36      4.24 o 
   7   8   1       34.96       25.93     10.31 o 
  -7   9   1      267.85      299.80     13.55 o 
  -6   9   1       96.60       86.72      4.99 o 
  -5   9   1        2.73        3.97      1.62 o 
  -4   9   1     2383.76     2573.26     42.88 o 
  -3   9   1      201.14      203.16      5.07 o 
  -2   9   1        9.31       10.31      1.41 o 
  -1   9   1       33.66       33.56      2.11 o 
   0   9   1       10.60       13.38      1.49 o 
   1   9   1       45.74       46.31      2.04 o 
   2   9   1     1091.25     1072.03      9.63 o 
   3   9   1      448.85      447.33      6.95 o 
   4   9   1        2.00        1.23      1.10 o 
   5   9   1      170.58      159.62      4.49 o 
   6   9   1        2.76        1.45      1.60 o 
   7   9   1       29.78       27.07      7.87 o 
  -7  10   1      266.29      294.07     11.86 o 
  -6  10   1       17.24       14.20      3.62 o 
  -5  10   1      720.08      725.37     11.29 o 
  -4  10   1      287.96      271.12      5.74 o 
  -3  10   1      102.00       93.70      3.75 o 
  -2  10   1        0.01        0.84      0.45 o 
  -1  10   1       23.15       24.34      2.20 o 
   0  10   1     2917.70     3044.47     48.74 o 
   1  10   1       15.98       19.32      2.19 o 
   2  10   1      270.24      264.58      4.77 o 
   3  10   1      184.93      187.45      3.96 o 
   4  10   1       11.43       16.71      3.33 o 
   5  10   1      445.98      442.49      8.56 o 
   6  10   1       98.17      102.94      7.71 o 
   7  10   1        7.20        5.75      2.69 o 
  -7  11   1      132.09      144.78     11.66 o 
  -6  11   1       20.50       17.63      4.54 o 
  -5  11   1      100.56       98.94      4.79 o 
  -4  11   1      238.31      225.52      5.48 o 
  -3  11   1       14.89       18.45      2.88 o 
  -2  11   1       22.42       30.05      4.50 o 
  -1  11   1      234.98      246.64      4.30 o 
   0  11   1      229.10      231.26      4.31 o 
   1  11   1      489.37      514.75      9.52 o 
   2  11   1      224.89      229.38      4.19 o 
   3  11   1      607.01      609.95      7.85 o 
   4  11   1      253.02      248.24      5.37 o 
   5  11   1       73.52       69.59      5.12 o 
   6  11   1      271.04      282.69      8.60 o 
   7  11   1        3.74        1.98      3.66 o 
  -7  12   1        0.67        2.01      1.25 o 
  -6  12   1       98.03       94.61      5.12 o 
  -5  12   1        4.95        5.55      2.46 o 
  -4  12   1      158.91      161.07      4.57 o 
  -3  12   1       26.07       35.76      5.18 o 
  -2  12   1       24.65       34.65      5.81 o 
  -1  12   1      195.62      195.74      4.32 o 
   0  12   1       21.99       26.28      2.64 o 
   1  12   1        0.29        1.13      0.62 o 
   2  12   1      490.50      452.07      6.68 o 
   3  12   1      394.20      380.65      6.58 o 
   4  12   1      203.59      206.51      7.16 o 
   5  12   1        5.49        3.26      1.67 o 
   6  12   1       19.01       18.83      6.89 o 
  -7  13   1      164.31      148.11      7.93 o 
  -6  13   1       51.88       40.12      9.75 o 
  -5  13   1       75.05       80.25      6.96 o 
  -4  13   1       76.93       76.29      4.47 o 
  -3  13   1      343.84      327.57      6.52 o 
  -2  13   1       56.20       55.81      6.32 o 
  -1  13   1      362.86      356.90      5.38 o 
   0  13   1      171.62      167.05      3.46 o 
   1  13   1       52.13       44.03      3.83 o 
   2  13   1       49.19       43.08      2.60 o 
   3  13   1       20.17       19.28      4.16 o 
   4  13   1        1.29        2.17      1.07 o 
   5  13   1        2.97        1.51      2.11 o 
   6  13   1       84.01      104.03      8.72 o 
  -6  14   1        1.51        3.65      1.66 o 
  -5  14   1        8.26        6.30      2.07 o 
  -4  14   1       93.90       90.11      5.88 o 
  -3  14   1       36.74       40.45      5.00 o 
  -2  14   1      523.37      523.39      8.47 o 
  -1  14   1       47.10       58.14      5.06 o 
   0  14   1      482.74      489.23     10.30 o 
   1  14   1        5.59        8.68      2.01 o 
   2  14   1      383.81      369.03      7.45 o 
   3  14   1       24.09       22.42      4.66 o 
   4  14   1        7.86        7.17      2.45 o 
   5  14   1       72.96       69.77     20.27 o 
   6  14   1       56.26       39.99     13.79 o 
  -6  15   1      219.65      228.05     10.22 o 
  -5  15   1        2.36        2.44      1.48 o 
  -4  15   1       64.72       56.69      4.16 o 
  -3  15   1        0.61        1.82      1.62 o 
  -2  15   1       31.58       31.44      5.11 o 
  -1  15   1       26.02       21.98      2.92 o 
   0  15   1      197.64      209.02      7.10 o 
   1  15   1      101.61      104.70      6.45 o 
   2  15   1       24.82       21.08      5.64 o 
   3  15   1      808.35      833.12     17.05 o 
   4  15   1       80.32       74.58      9.25 o 
   5  15   1       10.91        5.50      2.91 o 
  -6  16   1        1.96        1.43      2.63 o 
  -5  16   1        0.09        2.29      1.24 o 
  -4  16   1        2.41        2.37      1.56 o 
  -3  16   1        8.80        6.74      2.53 o 
  -2  16   1       82.40       74.03      4.58 o 
  -1  16   1       53.00       47.45      3.99 o 
   0  16   1       50.08       52.85      4.51 o 
   1  16   1      290.23      290.30      7.38 o 
   2  16   1      209.95      210.27      7.54 o 
   3  16   1       57.71       50.17      9.97 o 
   4  16   1      174.49      194.42      6.63 o 
   5  16   1      117.05      134.86      6.92 o 
  -5  17   1      247.71      269.90     13.43 o 
  -4  17   1      114.70      100.78     13.65 o 
  -3  17   1       91.55       81.41     12.10 o 
  -2  17   1       26.23       24.74      7.88 o 
  -1  17   1       20.95       18.03      4.86 o 
   0  17   1      684.75      731.17     15.25 o 
   1  17   1       27.59       28.70      6.74 o 
   2  17   1        0.00        1.99      1.46 o 
   3  17   1       58.52       55.38     10.61 o 
   4  17   1        3.62        3.65      1.93 o 
   5  17   1       23.83       22.15      7.07 o 
  -4  18   1       94.76      102.39      8.43 o 
  -3  18   1       23.41       23.40      7.31 o 
  -2  18   1       56.02       59.52     15.38 o 
  -1  18   1      139.28      134.14      8.06 o 
   0  18   1        7.46       10.26      3.63 o 
   1  18   1      427.64      457.53     13.07 o 
   2  18   1       25.32       18.13      4.62 o 
   3  18   1       20.30       16.12      5.28 o 
   4  18   1       21.36       17.68      6.41 o 
  -4  19   1        0.16        3.98      3.21 o 
  -3  19   1        9.38        9.23      3.49 o 
  -2  19   1       31.74       29.18      9.07 o 
  -1  19   1      389.96      409.19     11.78 o 
   0  19   1      145.43      129.36     11.28 o 
   1  19   1       88.24       93.37     18.00 o 
   2  19   1       96.29      116.43      8.50 o 
   3  19   1       13.55       16.78      5.41 o 
  -3  20   1       93.48       83.73     18.01 o 
  -2  20   1       51.16       48.26     10.47 o 
  -1  20   1       45.49       35.80     11.92 o 
   0  20   1       33.37       34.20     11.79 o 
   1  20   1        2.21        2.32      2.63 o 
   2  20   1       29.44       26.34     11.56 o 
   3  20   1       66.40       68.75     21.52 o 
  -2  21   1       97.92       76.85     16.93 o 
  -1  21   1       37.11       33.22      9.99 o 
   0  21   1        0.21        1.58      2.54 o 
   1  21   1      256.20      284.77     10.39 o 
  -8   0   2       43.50       33.37     16.02 o 
  -7   0   2        0.25        1.46      1.42 o 
  -6   0   2      198.93      214.41     12.39 o 
  -5   0   2      250.28      272.55     10.80 o 
  -4   0   2      304.13      275.74      6.80 o 
  -3   0   2       97.86       93.43      3.15 o 
  -2   0   2      567.62      530.68      5.55 o 
  -1   0   2     6818.47     6629.10     35.84 o 
   0   0   2      227.12      198.69      4.49 o 
   1   0   2      928.03      974.14     10.90 o 
   2   0   2      167.40      173.43      5.02 o 
   3   0   2      926.20     1073.93     23.44 o 
   4   0   2       15.52       23.22      8.25 o 
   5   0   2      626.13      627.81     18.15 o 
   6   0   2      550.83      583.00     17.97 o 
   7   0   2       17.13       15.47      4.88 o 
   8   0   2      196.35      227.19     14.49 o 
  -8   1   2        8.27        5.80      3.13 o 
  -7   1   2       80.52       82.79      5.86 o 
  -6   1   2       37.97       37.10      5.75 o 
  -5   1   2      212.38      213.71      6.27 o 
  -4   1   2     3080.10     3226.93     34.35 o 
  -3   1   2       25.65       19.14      2.56 o 
  -2   1   2      171.76      169.35      2.43 o 
  -1   1   2       51.79       27.48      2.37 o 
   0   1   2        0.01        1.05      0.43 o 
   1   1   2       29.66       30.93      1.21 o 
   2   1   2     1456.46     1569.24     20.52 o 
   3   1   2      353.89      348.56     11.08 o 
   4   1   2      791.56      769.45     38.48 o 
   5   1   2      433.24      455.27     13.83 o 
   6   1   2      296.95      304.76      9.37 o 
   7   1   2      142.19      154.99      7.76 o 
   8   1   2        9.79        7.69      3.67 o 
  -8   2   2       70.12       59.81     16.83 o 
  -7   2   2        9.91       14.22      2.92 o 
  -6   2   2       49.90       51.42      7.73 o 
  -5   2   2      176.50      185.06      6.09 o 
  -4   2   2     1262.89     1311.04     22.26 o 
  -3   2   2      260.62      268.24      3.82 o 
  -2   2   2        8.48        9.10      1.18 o 
  -1   2   2      998.09      914.92      4.70 o 
   0   2   2     4137.22     3927.74     11.27 o 
   1   2   2     1236.26     1181.74      7.58 o 
   2   2   2      292.96      298.25      4.68 o 
   3   2   2       14.88       15.03      1.84 o 
   4   2   2      796.05      772.56     12.03 o 
   5   2   2      146.26      146.24      3.30 o 
   6   2   2        9.17        7.36      2.99 o 
   7   2   2       11.73       16.95      5.78 o 
   8   2   2        1.76        4.25      2.77 o 
  -8   3   2        4.01        4.69      3.36 o 
  -7   3   2        5.41        3.67      1.61 o 
  -6   3   2       40.10       36.08      6.13 o 
  -5   3   2       14.58       12.73      2.45 o 
  -4   3   2      155.11      151.59      5.92 o 
  -3   3   2     1436.38     1514.77     14.71 o 
  -2   3   2       20.38       22.25      2.13 o 
  -1   3   2       16.22       13.61      1.51 o 
   0   3   2      270.07      236.83      2.01 o 
   1   3   2     2327.47     2278.64     10.11 o 
   2   3   2      866.29      891.02      6.14 o 
   3   3   2     1836.59     1852.61     30.34 o 
   4   3   2        4.04        5.30      1.14 o 
   5   3   2       40.41       40.61      5.24 o 
   6   3   2      570.88      600.43     16.85 o 
   7   3   2      145.26      151.73      8.71 o 
  -8   4   2        2.44        3.02      2.72 o 
  -7   4   2      191.54      203.85      6.00 o 
  -6   4   2       87.21       82.84      9.77 o 
  -5   4   2      105.42      109.01      6.20 o 
  -4   4   2      100.43      114.21     10.59 o 
  -3   4   2     1244.76     1289.45     17.56 o 
  -2   4   2       80.70       86.10      1.92 o 
  -1   4   2      313.76      291.71      3.29 o 
   0   4   2      677.48      664.71      3.37 o 
   1   4   2        0.69        1.20      0.43 o 
   2   4   2     1338.89     1414.08     17.70 o 
   3   4   2       48.43       55.83      1.56 o 
   4   4   2       19.44       20.68      3.72 o 
   5   4   2       34.81       37.70      5.96 o 
   6   4   2      308.45      332.15     13.59 o 
   7   4   2      245.53      266.85     17.14 o 
  -8   5   2       83.23       96.06      8.73 o 
  -7   5   2       63.44       69.12      5.33 o 
  -6   5   2      133.79      118.83      6.66 o 
  -5   5   2      507.31      508.23      6.97 o 
  -4   5   2      213.76      226.68      4.69 o 
  -3   5   2        2.34        1.32      0.90 o 
  -2   5   2        1.53        3.58      0.84 o 
  -1   5   2      307.86      327.65      5.55 o 
   0   5   2     1518.51     1509.10     10.58 o 
   1   5   2      225.07      201.81      2.07 o 
   2   5   2       10.52        8.53      1.14 o 
   3   5   2       69.66       56.82      1.59 o 
   4   5   2       45.03       47.23      2.99 o 
   5   5   2       53.78       47.64      3.34 o 
   6   5   2       39.31       40.16     14.28 o 
   7   5   2       66.13       69.96      7.23 o 
  -8   6   2        0.33        2.77      1.70 o 
  -7   6   2      207.55      205.00      5.42 o 
  -6   6   2      138.44      168.70      6.09 o 
  -5   6   2        7.74        9.03      2.44 o 
  -4   6   2      129.21      129.11      3.95 o 
  -3   6   2        1.98        1.95      1.09 o 
  -2   6   2      128.33      111.35      3.51 o 
  -1   6   2      291.83      320.40      3.13 o 
   0   6   2        1.45        1.37      0.66 o 
   1   6   2     4377.20     4639.47     56.08 o 
   2   6   2       77.94       66.16      1.80 o 
   3   6   2      213.97      218.94      4.39 o 
   4   6   2      278.47      248.75      7.65 o 
   5   6   2      730.81      715.97     12.02 o 
   6   6   2        1.00        1.97      2.13 o 
   7   6   2       36.19       36.17     11.46 o 
  -8   7   2        9.68        6.48      3.58 o 
  -7   7   2      204.43      191.44      6.35 o 
  -6   7   2       10.14        8.20      1.81 o 
  -5   7   2        0.52        2.67      1.47 o 
  -4   7   2      848.00      891.64     14.89 o 
  -3   7   2        2.70        1.43      1.02 o 
  -2   7   2      565.80      562.87      6.19 o 
  -1   7   2      323.36      323.08      4.64 o 
   0   7   2     1340.44     1397.72     14.04 o 
   1   7   2      278.87      315.26      4.26 o 
   2   7   2      781.42      783.81     13.19 o 
   3   7   2        0.22        1.46      0.68 o 
   4   7   2        7.27        8.31      1.74 o 
   5   7   2      174.23      169.38      5.15 o 
   6   7   2       24.63       21.19      7.02 o 
   7   7   2      316.97      329.82     10.43 o 
  -8   8   2       19.77       14.55      4.25 o 
  -7   8   2        4.91        5.75      2.32 o 
  -6   8   2      101.79       94.50      8.23 o 
  -5   8   2       90.64       94.01      5.92 o 
  -4   8   2       37.88       55.98      6.92 o 
  -3   8   2      163.06      161.98      4.09 o 
  -2   8   2      290.02      313.59      4.47 o 
  -1   8   2      995.94      994.70     12.71 o 
   0   8   2        5.71        8.63      2.00 o 
   1   8   2     2316.57     2481.30     36.03 o 
   2   8   2      688.39      731.22      8.66 o 
   3   8   2       56.40       52.21      3.09 o 
   4   8   2      130.45      136.52      3.95 o 
   5   8   2        0.31        2.44      1.40 o 
   6   8   2       88.36       93.79      5.45 o 
   7   8   2       19.02       14.24      5.36 o 
  -8   9   2        8.27        8.49      4.29 o 
  -7   9   2       62.70       51.42      9.16 o 
  -6   9   2        0.46        2.33      1.57 o 
  -5   9   2      121.13      101.80      6.23 o 
  -4   9   2       82.62       76.69      6.56 o 
  -3   9   2      399.45      399.81      8.99 o 
  -2   9   2      201.39      168.27      5.40 o 
  -1   9   2      331.89      320.84      3.94 o 
   0   9   2      401.62      408.60      7.59 o 
   1   9   2        1.19        0.55      2.21 o 
   2   9   2     1187.53     1198.53     15.95 o 
   3   9   2        9.92        9.49      1.51 o 
   4   9   2      255.21      242.00      5.73 o 
   5   9   2       32.87       27.00      6.87 o 
   6   9   2       80.06       84.89      5.06 o 
   7   9   2       90.45       90.67      7.29 o 
  -7  10   2        0.42        2.87      2.25 o 
  -6  10   2        7.51        6.11      1.79 o 
  -5  10   2        1.90        3.85      2.02 o 
  -4  10   2      407.29      406.96      7.17 o 
  -3  10   2        1.10        2.04      1.39 o 
  -2  10   2      130.30      129.03      3.51 o 
  -1  10   2      152.07      152.60      3.32 o 
   0  10   2        0.25        1.07      1.04 o 
   1  10   2     1202.43     1266.55     18.24 o 
   2  10   2      194.93      192.11      3.72 o 
   3  10   2        4.14        5.95      1.15 o 
   4  10   2      273.29      263.96      5.48 o 
   5  10   2        2.91        4.80      2.05 o 
   6  10   2       10.51        5.39      2.57 o 
   7  10   2        0.47       -1.00      3.43 o 
  -7  11   2        8.70        6.82      3.06 o 
  -6  11   2       75.59       63.07      8.00 o 
  -5  11   2       40.25       38.86      7.66 o 
  -4  11   2       36.83       37.31      6.18 o 
  -3  11   2      180.48      169.10      5.59 o 
  -2  11   2      291.34      269.73     10.54 o 
  -1  11   2      155.54      133.62      3.90 o 
   0  11   2       41.83       47.00      8.12 o 
   1  11   2     1181.10     1204.57     19.05 o 
   2  11   2       85.51       84.73      3.63 o 
   3  11   2      167.24      160.52      4.15 o 
   4  11   2       45.18       43.15      3.36 o 
   5  11   2        0.50        1.79      1.11 o 
   6  11   2       38.73       34.58     13.18 o 
  -7  12   2       50.75       30.07     11.51 o 
  -6  12   2      228.22      252.59      6.02 o 
  -5  12   2       16.47       16.68      4.67 o 
  -4  12   2       57.83       60.52      7.70 o 
  -3  12   2       52.46       55.33      6.17 o 
  -2  12   2      224.03      221.44      3.72 o 
  -1  12   2        3.35        4.56      1.18 o 
   0  12   2       17.78       14.80      2.72 o 
   1  12   2      154.18      158.93      5.50 o 
   2  12   2      104.52      106.23      3.27 o 
   3  12   2      592.23      573.65      8.35 o 
   4  12   2       42.35       42.80      4.00 o 
   5  12   2       15.32       11.04      6.39 o 
   6  12   2       31.66       22.72     14.08 o 
  -7  13   2       28.47       17.66      6.50 o 
  -6  13   2       28.94       24.25      6.43 o 
  -5  13   2       34.73       24.57      5.36 o 
  -4  13   2      316.50      319.88      6.28 o 
  -3  13   2      142.92      144.08      4.15 o 
  -2  13   2     1157.91     1211.61     12.83 o 
  -1  13   2        5.73        6.98      1.41 o 
   0  13   2      532.79      512.65     11.27 o 
   1  13   2      146.44      140.08      7.27 o 
   2  13   2       25.07       27.24      6.27 o 
   3  13   2      629.40      625.12     10.29 o 
   4  13   2        4.80        5.22      1.91 o 
   5  13   2      113.36      127.30      6.65 o 
   6  13   2       31.03       23.49     14.43 o 
  -6  14   2        2.11        1.71      1.30 o 
  -5  14   2       19.91       13.16      3.57 o 
  -4  14   2        0.92        2.43      1.42 o 
  -3  14   2      770.16      781.11     17.97 o 
  -2  14   2        0.12        1.77      1.10 o 
  -1  14   2        1.20        1.03      0.81 o 
   0  14   2       10.82       11.35      3.64 o 
   1  14   2      116.62      115.73      8.30 o 
   2  14   2      462.85      468.15      9.53 o 
   3  14   2       51.03       53.77      8.16 o 
   4  14   2        1.69        1.19      1.20 o 
   5  14   2       43.79       39.49     14.51 o 
  -6  15   2       21.89       16.22      6.02 o 
  -5  15   2        0.10        1.93      1.59 o 
  -4  15   2        4.19        4.08      1.82 o 
  -3  15   2       29.68       31.16      5.36 o 
  -2  15   2        1.43        2.22      1.36 o 
  -1  15   2       43.34       46.48      5.66 o 
   0  15   2       22.78       21.87      4.47 o 
   1  15   2       47.97       46.23      8.48 o 
   2  15   2      160.04      170.74      6.77 o 
   3  15   2        7.71        4.62      2.03 o 
   4  15   2      114.59      114.34      6.76 o 
   5  15   2        9.28        7.81      4.67 o 
  -6  16   2       13.99       10.65      3.76 o 
  -5  16   2        1.93        2.24      1.20 o 
  -4  16   2       79.91       77.39      5.93 o 
  -3  16   2      101.46      108.52      7.18 o 
  -2  16   2       44.98       47.49      7.31 o 
  -1  16   2      102.31      107.81      6.48 o 
   0  16   2        8.53       11.20      3.74 o 
   1  16   2        0.01        2.47      1.80 o 
   2  16   2        0.05        1.92      1.67 o 
   3  16   2        2.95        1.57      1.34 o 
   4  16   2       43.62       38.43      7.97 o 
   5  16   2       37.19       23.99     12.09 o 
  -5  17   2        1.80        5.48      3.78 o 
  -4  17   2       62.18       52.03     13.84 o 
  -3  17   2       10.85        9.33      3.27 o 
  -2  17   2      340.96      346.69      7.77 o 
  -1  17   2      242.28      246.48      7.02 o 
   0  17   2       51.89       46.04      8.38 o 
   1  17   2       26.45       22.41      5.69 o 
   2  17   2       55.25       48.66     12.30 o 
   3  17   2       27.16       29.06      8.63 o 
   4  17   2      331.36      344.70     10.90 o 
  -5  18   2        1.57        2.81      2.12 o 
  -4  18   2        5.45        3.41      2.87 o 
  -3  18   2       51.45       52.05     11.30 o 
  -2  18   2      212.54      213.78     12.04 o 
  -1  18   2       14.42       14.89      3.56 o 
   0  18   2       12.58       14.49      5.03 o 
   1  18   2       18.93       15.05      4.41 o 
   2  18   2       23.60       18.57      6.24 o 
   3  18   2       37.58       75.75     19.96 o 
   4  18   2       18.73       11.30      4.87 o 
  -4  19   2        6.86        6.67      4.05 o 
  -3  19   2       39.17       32.91      8.61 o 
  -2  19   2       32.89       30.69      9.34 o 
  -1  19   2      238.61      247.61     10.02 o 
   0  19   2       11.78       12.83      4.49 o 
   1  19   2       65.45       46.79     10.12 o 
   2  19   2        8.61        7.12      3.43 o 
   3  19   2       18.10        9.29      3.97 o 
  -3  20   2        8.40        7.27      3.93 o 
  -2  20   2      159.52      167.91     12.11 o 
  -1  20   2        0.00        1.36      2.51 o 
   0  20   2       62.87       43.08     13.27 o 
   1  20   2       53.65       51.08     12.89 o 
   2  20   2        3.05        3.56      3.77 o 
  -1  21   2      174.08      204.62     18.39 o 
   0  21   2        9.57        5.38      4.74 o 
   1  21   2       29.64       15.99      8.04 o 
  -9   1   3       48.82       38.46     13.87 o 
  -8   1   3        0.12        1.46      1.27 o 
  -7   1   3       68.25       50.72      8.73 o 
  -6   1   3        0.16        1.76      1.53 o 
  -5   1   3       49.53       46.70      6.33 o 
  -4   1   3        5.11        5.86      1.43 o 
  -3   1   3       70.09       69.15      3.29 o 
  -2   1   3     1294.61     1196.50      9.84 o 
  -1   1   3        0.40        1.05      0.47 o 
   0   1   3        1.11        2.06      0.55 o 
   1   1   3      200.20      213.91      2.07 o 
   2   1   3      348.71      359.01      5.14 o 
   3   1   3       95.46       86.50      4.89 o 
   4   1   3        5.86        3.08      1.75 o 
   5   1   3       12.47       12.63      4.51 o 
   6   1   3        0.30        2.15      2.11 o 
   7   1   3       79.02       72.20     16.39 o 
  -9   2   3        4.25        3.23      3.15 o 
  -8   2   3       56.16       44.15      9.56 o 
  -7   2   3       10.99       10.89      2.71 o 
  -6   2   3      215.26      235.82      6.46 o 
  -5   2   3       36.38       41.84      5.03 o 
  -4   2   3      230.85      264.19      5.79 o 
  -3   2   3      201.31      170.53      3.69 o 
  -2   2   3       79.41       84.09      2.04 o 
  -1   2   3     1560.77     1556.98     10.08 o 
   0   2   3     1216.11     1218.40     10.02 o 
   1   2   3       12.74       18.49      1.87 o 
   2   2   3      334.71      349.47      3.59 o 
   3   2   3     2142.97     2273.20     36.31 o 
   4   2   3       40.92       53.89     12.94 o 
   5   2   3        0.19        1.55      1.64 o 
   6   2   3       18.13       25.34     10.04 o 
   7   2   3       18.52       16.08      6.19 o 
  -8   3   3       73.73       65.78     11.42 o 
  -7   3   3        0.52        2.33      1.33 o 
  -6   3   3       25.40       25.41      4.29 o 
  -5   3   3       20.51       26.69      3.93 o 
  -4   3   3       56.64       75.74      7.67 o 
  -3   3   3      234.54      258.98      4.69 o 
  -2   3   3        6.57        9.45      1.48 o 
  -1   3   3      969.15      942.91      7.25 o 
   0   3   3      751.84      760.67      7.36 o 
   1   3   3      100.54      106.44      2.97 o 
   2   3   3      489.58      480.99      7.76 o 
   3   3   3      539.87      519.44     10.20 o 
   4   3   3      214.07      202.27      5.63 o 
   5   3   3        2.86        4.94      2.52 o 
   6   3   3       42.56       37.71     10.75 o 
   7   3   3       11.50       12.81      4.95 o 
  -8   4   3       71.22       57.77     12.22 o 
  -7   4   3       37.90       38.82      7.61 o 
  -6   4   3      353.07      361.77      7.67 o 
  -5   4   3       33.07       41.93      5.86 o 
  -4   4   3       62.72       80.96      5.32 o 
  -3   4   3     1409.64     1298.48     14.53 o 
  -2   4   3       10.35       13.38      2.00 o 
  -1   4   3      117.11      106.69      1.85 o 
   0   4   3      906.11      878.11      7.21 o 
   1   4   3      212.44      195.84      2.29 o 
   2   4   3      537.47      555.01      5.14 o 
   3   4   3        7.74       12.85      2.14 o 
   4   4   3       53.89       41.89      3.87 o 
   5   4   3       39.71       48.54      8.61 o 
   6   4   3       47.76       47.19     13.17 o 
   7   4   3       11.00       15.65      5.48 o 
  -8   5   3      110.05       83.32     17.15 o 
  -7   5   3       46.05       41.44      6.11 o 
  -6   5   3       72.57       66.68      8.27 o 
  -5   5   3        2.53        4.79      1.79 o 
  -4   5   3        3.91        2.55      1.63 o 
  -3   5   3        5.36        8.76      1.54 o 
  -2   5   3      727.74      730.95     13.17 o 
  -1   5   3        2.94        4.80      0.89 o 
   0   5   3      329.16      317.81      4.97 o 
   1   5   3       48.74       47.48      1.90 o 
   2   5   3      411.77      419.46      7.58 o 
   3   5   3      124.95      128.00      3.13 o 
   4   5   3       63.39       56.63      2.95 o 
   5   5   3       43.59       58.99     12.23 o 
   6   5   3       82.32       75.59     15.01 o 
   7   5   3        5.57        7.08      4.32 o 
  -8   6   3       57.17       42.56     12.36 o 
  -7   6   3       74.83       62.65      8.52 o 
  -6   6   3      115.92      105.33     13.76 o 
  -5   6   3       13.51        8.88      1.89 o 
  -4   6   3        2.41        2.51      1.38 o 
  -3   6   3      211.84      228.36      4.47 o 
  -2   6   3       15.53       17.53      2.27 o 
  -1   6   3     1413.99     1482.09     20.09 o 
   0   6   3        8.50        6.78      0.93 o 
   1   6   3      142.24      124.93      3.70 o 
   2   6   3       25.01       20.28      2.77 o 
   3   6   3        5.57        5.02      1.17 o 
   4   6   3      243.06      267.51      6.30 o 
   5   6   3        1.18        1.79      1.52 o 
   6   6   3       14.39       12.20      6.28 o 
   7   6   3      134.63      135.94     10.83 o 
  -8   7   3        9.38        6.31      2.66 o 
  -7   7   3       10.38        9.49      2.17 o 
  -6   7   3       13.41       13.92      3.11 o 
  -5   7   3       67.72       81.01      9.31 o 
  -4   7   3        3.59        6.45      1.79 o 
  -3   7   3       80.97       95.73      4.55 o 
  -2   7   3       13.38       17.84      2.33 o 
  -1   7   3      113.70      112.92      2.23 o 
   0   7   3       32.54       43.82      7.47 o 
   1   7   3      157.48      141.27      2.08 o 
   2   7   3        2.16        4.09      0.89 o 
   3   7   3       22.08       25.85      3.34 o 
   4   7   3      461.02      486.54     11.38 o 
   5   7   3      164.41      155.77      8.80 o 
   6   7   3       19.87       23.77      9.42 o 
   7   7   3        1.58        2.96      1.77 o 
  -8   8   3      197.86      233.00      8.25 o 
  -7   8   3       71.56       63.30      9.45 o 
  -6   8   3      174.19      154.75      5.33 o 
  -5   8   3       20.61       17.86      3.18 o 
  -4   8   3       59.11       63.90      8.56 o 
  -3   8   3        0.21        1.26      1.31 o 
  -2   8   3     1422.92     1423.13     16.47 o 
  -1   8   3      381.68      380.24      5.54 o 
   0   8   3       76.58      105.95      4.76 o 
   1   8   3      104.64       99.14      3.60 o 
   2   8   3       50.94       45.06      2.09 o 
   3   8   3       47.59       46.16      2.88 o 
   4   8   3      438.01      446.92     21.25 o 
   5   8   3      112.14      122.94      5.04 o 
   6   8   3       37.03       33.33     12.29 o 
   7   8   3       10.19        5.30      4.47 o 
  -8   9   3       58.46       31.42      9.90 o 
  -7   9   3       89.68       85.71      8.00 o 
  -6   9   3       29.44       25.10      5.00 o 
  -5   9   3        0.02        2.41      1.47 o 
  -4   9   3       78.31       88.64      7.20 o 
  -3   9   3      128.57      115.68      5.66 o 
  -2   9   3      274.74      267.17      5.49 o 
  -1   9   3     1086.96     1107.37      8.71 o 
   0   9   3       23.87       29.74      5.01 o 
   1   9   3      176.79      200.56      5.82 o 
   2   9   3      132.84      132.60      3.70 o 
   3   9   3      152.31      157.92      4.54 o 
   4   9   3       24.20       24.31      5.00 o 
   5   9   3       59.77       61.87      3.74 o 
   6   9   3       30.72       26.04     10.57 o 
  -8  10   3        1.77        1.73      1.06 o 
  -7  10   3       36.54       25.82      7.60 o 
  -6  10   3      462.05      457.78      9.26 o 
  -5  10   3       18.58       18.06      3.58 o 
  -4  10   3        1.16        2.59      1.51 o 
  -3  10   3      371.31      344.77      6.60 o 
  -2  10   3      114.29      126.51      4.78 o 
  -1  10   3      485.53      480.71     11.30 o 
   0  10   3      227.06      225.14      6.32 o 
   1  10   3      154.70      134.34      5.47 o 
   2  10   3        0.92        1.56      0.51 o 
   3  10   3      279.23      240.75      4.84 o 
   4  10   3       20.24       21.10      4.89 o 
   5  10   3      255.93      260.20     13.06 o 
   6  10   3       29.12       20.86      9.22 o 
  -7  11   3        0.68        2.41      1.61 o 
  -6  11   3       22.22       19.50      4.70 o 
  -5  11   3        2.66        2.36      1.56 o 
  -4  11   3       82.35       66.21      8.18 o 
  -3  11   3      146.31      147.82      5.74 o 
  -2  11   3      446.33      443.38      6.41 o 
  -1  11   3      143.19      143.78      8.27 o 
   0  11   3       80.85       76.95     11.22 o 
   1  11   3        0.87        1.42      1.72 o 
   2  11   3        1.58        2.84      0.95 o 
   3  11   3       21.04       20.98      3.54 o 
   4  11   3       99.96       92.13      4.17 o 
   5  11   3       12.51       12.38      4.14 o 
   6  11   3        8.11       10.49      8.31 o 
  -7  12   3       24.59       22.42      7.96 o 
  -6  12   3       71.99       65.03      7.69 o 
  -5  12   3      364.99      366.03      8.92 o 
  -4  12   3        1.44        1.16      1.40 o 
  -3  12   3       56.59       67.81      6.43 o 
  -2  12   3        2.41        3.21      1.32 o 
  -1  12   3      317.25      314.86      7.51 o 
   0  12   3       65.22       76.75      7.71 o 
   1  12   3      152.62      165.25      6.29 o 
   2  12   3       43.86       40.16      8.47 o 
   3  12   3       47.79       38.88      7.49 o 
   4  12   3        0.01        1.56      1.70 o 
   5  12   3       47.14       39.68      9.72 o 
   6  12   3        2.24        2.48      3.97 o 
  -7  13   3        6.04        6.65      2.78 o 
  -6  13   3       81.28       78.34     12.33 o 
  -5  13   3        4.48        4.08      2.58 o 
  -4  13   3      188.69      184.99      5.81 o 
  -3  13   3       31.36       27.11      4.79 o 
  -2  13   3      122.65      127.17      4.40 o 
  -1  13   3      133.91      132.29      7.00 o 
   0  13   3       89.01       91.10     10.10 o 
   1  13   3        3.97        3.35      2.64 o 
   2  13   3      232.06      238.72      6.52 o 
   3  13   3       10.18        9.84      3.03 o 
   4  13   3       80.85       89.26     14.48 o 
   5  13   3       60.17       73.59     14.02 o 
  -6  14   3        4.75        3.92      2.11 o 
  -5  14   3        1.71        3.31      1.58 o 
  -4  14   3      411.09      405.11     10.14 o 
  -3  14   3       15.63       18.33      3.56 o 
  -2  14   3       64.04       80.91     11.94 o 
  -1  14   3      585.41      601.07     44.81 o 
   0  14   3      222.47      231.69      7.95 o 
   1  14   3        2.41        2.17      1.34 o 
   2  14   3      162.65      151.89      6.04 o 
   3  14   3        3.47        3.78      2.00 o 
   4  14   3       24.37       14.84      6.42 o 
   5  14   3        2.42        3.43      3.07 o 
  -6  15   3        5.40        3.68      1.75 o 
  -5  15   3       17.33       12.39      4.34 o 
  -4  15   3      158.05      160.69      7.84 o 
  -3  15   3      525.53      538.90     17.90 o 
  -2  15   3        2.77        2.51      1.78 o 
  -1  15   3      179.14      185.80      5.80 o 
   0  15   3        1.07        2.06      1.80 o 
   1  15   3      240.67      222.06      7.04 o 
   2  15   3        1.72        1.56      1.55 o 
   3  15   3      168.75      162.90      5.97 o 
   4  15   3      188.76      205.21      8.83 o 
   5  15   3       11.15       15.72      7.05 o 
  -6  16   3       22.91       19.37      7.01 o 
  -5  16   3        0.23        1.27      1.70 o 
  -4  16   3      126.54      131.33      6.80 o 
  -3  16   3       14.15       14.82      4.26 o 
  -2  16   3       18.06       16.71      3.95 o 
  -1  16   3       52.11       62.31     10.67 o 
   0  16   3       82.35       88.98     12.54 o 
   1  16   3       79.39       77.32     11.83 o 
   2  16   3       29.32       19.97      6.31 o 
   3  16   3        9.09        3.61      2.23 o 
   4  16   3       33.05       29.84     13.04 o 
  -5  17   3       80.67       59.39     22.01 o 
  -4  17   3      162.71      165.57      6.73 o 
  -3  17   3       30.59       26.18      8.17 o 
  -2  17   3       32.84       28.54      6.28 o 
  -1  17   3       62.24       62.27     11.68 o 
   0  17   3      131.67      128.70      6.21 o 
   1  17   3       15.72       13.00      4.30 o 
   2  17   3       30.21       28.14      5.78 o 
   3  17   3       17.74       11.03      3.96 o 
   4  17   3       17.84       12.09      5.11 o 
  -4  18   3        2.93        4.53      3.01 o 
  -3  18   3       43.64       33.16     10.18 o 
  -2  18   3        7.07        8.29      2.96 o 
  -1  18   3      147.92      152.80      7.96 o 
   0  18   3      225.33      228.34      8.92 o 
   1  18   3        0.00        2.45      1.77 o 
   2  18   3        1.76        2.14      1.87 o 
   3  18   3       17.12       15.17      5.43 o 
  -4  19   3        1.00        3.11      2.77 o 
  -3  19   3       63.10       52.37     12.33 o 
  -2  19   3      124.91      126.18     21.29 o 
  -1  19   3       22.19       14.97      4.73 o 
   0  19   3        7.86        6.23      3.94 o 
   1  19   3        0.63        1.95      2.23 o 
   2  19   3        1.78        1.80      1.56 o 
  -3  20   3       56.89       54.53     21.42 o 
  -2  20   3        1.88        6.26      4.26 o 
  -1  20   3      144.13      155.42     13.16 o 
   0  20   3       33.69       27.17     10.32 o 
   1  20   3       34.64       24.60      8.37 o 
  -9   0   4      107.10       87.26     34.92 o 
  -8   0   4       44.50       33.41      9.95 o 
  -7   0   4       30.84       28.01      8.56 o 
  -6   0   4      713.81      692.44     15.89 o 
  -5   0   4        4.03       10.16      3.10 o 
  -4   0   4       61.75       66.49     10.00 o 
  -3   0   4      330.54      307.06      7.77 o 
  -2   0   4     2760.77     3036.70    169.76 o 
  -1   0   4      143.27      162.36      3.58 o 
   0   0   4      579.16      582.26     11.80 o 
   1   0   4      105.44      114.08      3.59 o 
   2   0   4       19.53       19.46      2.35 o 
   3   0   4      122.40      104.85      6.88 o 
   4   0   4      131.39      119.73      7.63 o 
   5   0   4       17.73       27.63     14.52 o 
   6   0   4      143.76      147.65      9.82 o 
   7   0   4       33.58       25.79     13.27 o 
  -9   1   4        0.89        2.11      3.32 o 
  -8   1   4        6.96        5.50      1.87 o 
  -7   1   4       52.59       45.22      8.44 o 
  -6   1   4       24.19       29.51      4.18 o 
  -5   1   4      117.76      106.17      8.80 o 
  -4   1   4      193.28      168.33      5.27 o 
  -3   1   4      438.31      420.81     13.40 o 
  -2   1   4      242.59      230.68      4.93 o 
  -1   1   4     1026.24     1154.00      7.32 o 
   0   1   4      434.37      477.44      3.98 o 
   1   1   4      537.09      532.87      4.81 o 
   2   1   4       40.76       42.89      1.31 o 
   3   1   4       23.03       34.74      8.28 o 
   4   1   4      135.31      147.08      6.00 o 
   5   1   4        0.80        2.69      1.48 o 
   6   1   4      163.36      161.81      7.95 o 
   7   1   4       92.11       93.39      7.47 o 
  -8   2   4       63.30       55.70     11.28 o 
  -7   2   4        7.35        8.13      2.30 o 
  -6   2   4       15.82       11.39      2.36 o 
  -5   2   4       10.76        6.65      1.71 o 
  -4   2   4       13.49       18.35      3.11 o 
  -3   2   4      567.67      644.00      8.58 o 
  -2   2   4     1335.62     1431.58     11.98 o 
  -1   2   4      862.42      943.49      7.15 o 
   0   2   4       60.78       69.02      1.57 o 
   1   2   4        3.71        3.29      0.80 o 
   2   2   4       68.71       67.11      2.14 o 
   3   2   4        5.72        9.16      1.60 o 
   4   2   4       30.05       33.16      8.43 o 
   5   2   4        3.76        3.56      2.43 o 
   6   2   4       45.93       47.65     13.02 o 
   7   2   4       40.76       31.66     11.64 o 
  -8   3   4       10.17       10.25      2.87 o 
  -7   3   4        0.00        1.45      1.08 o 
  -6   3   4       12.78       14.62      2.76 o 
  -5   3   4       10.66       12.63      3.10 o 
  -4   3   4       74.09       92.74     10.88 o 
  -3   3   4      134.69      121.75      3.97 o 
  -2   3   4      305.42      301.67      4.48 o 
  -1   3   4       47.07       51.68      3.66 o 
   0   3   4      627.62      708.77      5.60 o 
   1   3   4      161.01      155.81      3.89 o 
   2   3   4        1.18        0.61      0.34 o 
   3   3   4        1.40        1.01      0.78 o 
   4   3   4        1.14        0.85      1.21 o 
   5   3   4       23.22       32.45      9.82 o 
   6   3   4      114.03       93.56     20.91 o 
   7   3   4        0.07        1.77      1.82 o 
  -8   4   4        1.34        2.61      1.76 o 
  -7   4   4       83.68       74.96     11.16 o 
  -6   4   4        7.23        8.69      2.11 o 
  -5   4   4      252.70      247.36      5.96 o 
  -4   4   4        2.87        2.34      1.07 o 
  -3   4   4      263.88      265.32      6.26 o 
  -2   4   4      494.82      480.77      5.51 o 
  -1   4   4       65.70       67.79      3.75 o 
   0   4   4        9.94       11.09      1.67 o 
   1   4   4      218.93      259.02      3.95 o 
   2   4   4       53.94       51.98      2.23 o 
   3   4   4       67.15       61.03      2.83 o 
   4   4   4       19.80       21.00      3.42 o 
   5   4   4      362.97      333.74     11.44 o 
   6   4   4        0.00        1.32      1.46 o 
   7   4   4        7.04        5.74      2.72 o 
  -8   5   4      235.07      215.45      7.70 o 
  -7   5   4       38.50       35.29      5.07 o 
  -6   5   4      114.44      102.96     10.23 o 
  -5   5   4       28.81       34.13      4.77 o 
  -4   5   4        4.11        6.73      1.84 o 
  -3   5   4     1354.09     1423.68     14.96 o 
  -2   5   4      571.86      600.77     11.01 o 
  -1   5   4      247.37      230.52      3.69 o 
   0   5   4      130.27      127.79      2.17 o 
   1   5   4      946.01      987.97      8.18 o 
   2   5   4       20.09       23.41      2.56 o 
   3   5   4      337.43      335.30      3.77 o 
   4   5   4       40.36       40.91      3.24 o 
   5   5   4       34.48       34.32     11.34 o 
   6   5   4       80.88       76.78     20.01 o 
  -8   6   4       24.80       15.14      4.27 o 
  -7   6   4        3.90        6.70      2.64 o 
  -6   6   4       17.64       28.44      4.03 o 
  -5   6   4       45.63       46.80      7.37 o 
  -4   6   4      196.77      194.44      6.38 o 
  -3   6   4       67.55       68.29      7.12 o 
  -2   6   4       77.82       99.39      4.52 o 
  -1   6   4        3.87        3.09      0.98 o 
   0   6   4      122.98      130.69      3.18 o 
   1   6   4      447.10      483.75      5.70 o 
   2   6   4        2.90        6.23      1.04 o 
   3   6   4        1.61        1.08      0.58 o 
   4   6   4       59.04       50.77      4.18 o 
   5   6   4        0.92        2.23      2.21 o 
   6   6   4       89.20       93.93      5.78 o 
  -8   7   4       24.55       19.94      4.83 o 
  -7   7   4       55.71       45.58      8.52 o 
  -6   7   4       61.31       50.97      7.31 o 
  -5   7   4      157.50      168.34      6.86 o 
  -4   7   4       63.16       68.09      6.51 o 
  -3   7   4      224.36      246.69      5.89 o 
  -2   7   4       51.16       57.91      2.74 o 
  -1   7   4      839.01      846.00      8.91 o 
   0   7   4       91.57       81.71      2.24 o 
   1   7   4      186.30      173.98      5.01 o 
   2   7   4      260.96      241.75      3.77 o 
   3   7   4      484.32      487.00      6.16 o 
   4   7   4      120.78      106.30      4.77 o 
   5   7   4        6.53        4.78      3.00 o 
   6   7   4      188.11      167.83      8.39 o 
  -8   8   4       18.41       14.24      5.17 o 
  -7   8   4       37.09       35.82      6.79 o 
  -6   8   4      100.73      106.59      5.68 o 
  -5   8   4        4.25        3.46      2.05 o 
  -4   8   4        2.41        3.58      1.66 o 
  -3   8   4      120.61      135.22      5.48 o 
  -2   8   4      104.17       97.93      4.58 o 
  -1   8   4       24.99       39.59      2.51 o 
   0   8   4      270.95      262.33      7.46 o 
   1   8   4       24.46       25.74      2.85 o 
   2   8   4      140.02      152.18      4.48 o 
   3   8   4       38.90       44.11      2.39 o 
   4   8   4      190.84      153.31      4.66 o 
   5   8   4        0.03        0.78      1.39 o 
   6   8   4        0.23        2.02      1.85 o 
  -8   9   4       10.17        5.20      2.06 o 
  -7   9   4      222.73      226.31      7.22 o 
  -6   9   4       42.54       37.71      6.44 o 
  -5   9   4       10.72       13.68      2.92 o 
  -4   9   4       37.30       43.97      6.25 o 
  -3   9   4      205.39      219.62      5.26 o 
  -2   9   4      400.54      401.87      6.12 o 
  -1   9   4       43.32       38.30      1.91 o 
   0   9   4        0.34        2.30      1.58 o 
   1   9   4        0.21        1.84      1.30 o 
   2   9   4       87.09       82.90      3.99 o 
   3   9   4      195.31      196.24      4.61 o 
   4   9   4       64.55       63.68      4.10 o 
   5   9   4        3.12        4.16      2.03 o 
   6   9   4       38.10       29.53     18.24 o 
  -7  10   4        5.76        4.31      1.93 o 
  -6  10   4      197.45      202.52      7.05 o 
  -5  10   4        4.23        2.53      1.46 o 
  -4  10   4       73.72       66.92      8.20 o 
  -3  10   4        2.55        4.56      1.50 o 
  -2  10   4       51.78       48.83      3.14 o 
  -1  10   4      108.87       95.69      6.02 o 
   0  10   4       89.82       88.71      4.73 o 
   1  10   4      276.06      266.36      6.20 o 
   2  10   4       32.69       36.60      3.95 o 
   3  10   4       10.30       14.41      3.59 o 
   4  10   4       19.10       20.83      6.68 o 
   5  10   4        0.16        1.98      2.25 o 
   6  10   4       12.64        5.48      5.64 o 
  -7  11   4      132.14      122.68      6.51 o 
  -6  11   4      101.67       98.58      6.85 o 
  -5  11   4      122.59      101.24      8.57 o 
  -4  11   4        2.62        4.63      1.82 o 
  -3  11   4       11.46       13.69      3.01 o 
  -2  11   4       49.63       52.93      2.44 o 
  -1  11   4       41.58       47.68      7.68 o 
   0  11   4      325.89      322.42      8.25 o 
   1  11   4       24.11       27.15      5.52 o 
   2  11   4      674.38      667.10     14.71 o 
   3  11   4      461.61      444.47      8.90 o 
   4  11   4       22.86       20.21      6.98 o 
   5  11   4        0.97        3.95      2.63 o 
  -7  12   4       45.79       32.96      9.14 o 
  -6  12   4       14.31        7.95      3.15 o 
  -5  12   4       53.41       41.85      8.11 o 
  -4  12   4      218.58      227.44      5.35 o 
  -3  12   4        2.76        2.94      1.29 o 
  -2  12   4       81.64       86.58      3.13 o 
  -1  12   4        8.66       11.77      2.87 o 
   0  12   4        8.48        5.63      2.37 o 
   1  12   4        8.08        6.69      2.01 o 
   2  12   4       34.10       37.15      7.34 o 
   3  12   4        0.57        1.12      1.54 o 
   4  12   4       69.99       68.99      5.31 o 
   5  12   4       32.92       27.17     12.91 o 
  -7  13   4        5.31        1.89      1.36 o 
  -6  13   4        5.75        3.57      2.12 o 
  -5  13   4       22.97       22.63      4.14 o 
  -4  13   4        3.99        2.69      1.79 o 
  -3  13   4       26.01       28.81      4.59 o 
  -2  13   4        6.52        5.30      1.89 o 
  -1  13   4       78.87       84.12      6.55 o 
   0  13   4        0.55        2.79      2.14 o 
   1  13   4      253.67      239.16      8.51 o 
   2  13   4        0.00        0.92      1.47 o 
   3  13   4       98.98       89.52      5.33 o 
   4  13   4       14.04        9.49      3.04 o 
   5  13   4       27.12       16.65     13.65 o 
  -6  14   4       10.88        8.69      2.93 o 
  -5  14   4       23.97       22.78      5.90 o 
  -4  14   4        0.68        2.88      2.34 o 
  -3  14   4        4.40        3.59      2.34 o 
  -2  14   4       48.03       54.04      8.28 o 
  -1  14   4       27.66       30.28      6.07 o 
   0  14   4       38.79       35.58      7.12 o 
   1  14   4      259.91      257.24      7.06 o 
   2  14   4       82.00       85.52      6.04 o 
   3  14   4       14.47       11.69      4.14 o 
   4  14   4        3.62        4.37      2.18 o 
  -6  15   4        0.83        2.95      1.64 o 
  -5  15   4        2.09        2.41      1.96 o 
  -4  15   4       30.85       28.27      7.06 o 
  -3  15   4       39.58       33.24      7.14 o 
  -2  15   4       13.34       16.57      4.00 o 
  -1  15   4       88.15       81.93     12.64 o 
   0  15   4        4.16        3.93      2.43 o 
   1  15   4       17.24       18.02      4.52 o 
   2  15   4      115.39      110.27     17.05 o 
   3  15   4        0.03        1.13      2.37 o 
   4  15   4        0.00        1.37      2.23 o 
  -5  16   4        1.23        2.34      2.42 o 
  -4  16   4       20.38       18.52      5.98 o 
  -3  16   4        7.58       11.76      4.68 o 
  -2  16   4      311.77      309.51     10.84 o 
  -1  16   4       27.98       33.16      5.88 o 
   0  16   4        2.13        3.09      2.44 o 
   1  16   4       57.68       48.94     10.64 o 
   2  16   4      255.07      250.67      6.99 o 
   3  16   4        2.27        3.40      2.18 o 
   4  16   4       10.64        7.95      2.98 o 
  -5  17   4       12.07        9.57      4.07 o 
  -4  17   4       25.07       20.28      6.76 o 
  -3  17   4      105.47      124.02     11.45 o 
  -2  17   4        6.53        5.17      2.02 o 
  -1  17   4        0.02        2.73      1.89 o 
   0  17   4       70.44       58.42     13.42 o 
   1  17   4       22.34       21.44      5.20 o 
   2  17   4        0.12        1.06      1.64 o 
   3  17   4       19.12       12.56      5.62 o 
  -4  18   4       35.46       26.41      9.84 o 
  -3  18   4       22.66       18.35      5.24 o 
  -2  18   4      143.18      143.81      9.51 o 
  -1  18   4        1.43        3.66      1.88 o 
   0  18   4       66.12       53.55     11.86 o 
   1  18   4        3.87        4.68      2.36 o 
   2  18   4       19.86       15.00      4.96 o 
  -3  19   4       24.82       18.16      6.44 o 
  -2  19   4        4.02        4.00      2.53 o 
  -1  19   4       53.96       45.72     12.25 o 
   0  19   4       10.51       12.86      3.66 o 
   1  19   4      159.07      148.30      7.55 o 
  -2  20   4        0.19        2.96      2.83 o 
  -1  20   4       39.80       32.97     10.80 o 
   0  20   4        0.77        1.40      1.63 o 
  -8   1   5       22.37       16.63      4.97 o 
  -7   1   5      353.00      342.58      8.95 o 
  -6   1   5      128.20      130.79     14.49 o 
  -5   1   5      191.86      191.84      6.80 o 
  -4   1   5      718.87      688.15     12.84 o 
  -3   1   5      109.25      113.53      4.49 o 
  -2   1   5      408.75      470.30      6.74 o 
  -1   1   5      414.10      438.32      6.49 o 
   0   1   5      992.92     1037.04     11.42 o 
   1   1   5       45.99       41.47      2.80 o 
   2   1   5       12.81       11.99      1.80 o 
   3   1   5       32.93       41.18     11.99 o 
   4   1   5       85.32       89.40      6.67 o 
   5   1   5       63.10       65.46     13.67 o 
   6   1   5       18.14       18.95      4.50 o 
  -8   2   5       19.87       14.62      3.81 o 
  -7   2   5       21.02       26.34      4.36 o 
  -6   2   5      393.55      362.68     10.02 o 
  -5   2   5      836.28      874.23     10.22 o 
  -4   2   5      217.52      223.94      5.76 o 
  -3   2   5      738.99      749.51     11.34 o 
  -2   2   5     1542.98     1554.53     32.35 o 
  -1   2   5     2435.32     2709.63     27.54 o 
   0   2   5      439.01      450.90      6.31 o 
   1   2   5      167.97      172.37      3.42 o 
   2   2   5        6.62       11.15      1.57 o 
   3   2   5        1.15        0.56      0.66 o 
   4   2   5      629.83      637.69     12.27 o 
   5   2   5        4.75        3.74      2.36 o 
   6   2   5        0.11        0.60      1.11 o 
  -8   3   5        0.07        1.31      1.26 o 
  -7   3   5       14.07       12.78      3.38 o 
  -6   3   5       61.01       53.93      7.24 o 
  -5   3   5      384.00      362.95      8.25 o 
  -4   3   5      110.73      125.55      4.60 o 
  -3   3   5       34.62       29.91      5.07 o 
  -2   3   5        8.73       13.34      2.43 o 
  -1   3   5       53.14       52.40      3.13 o 
   0   3   5      101.69      132.72      3.13 o 
   1   3   5     1200.13     1174.86     15.73 o 
   2   3   5        6.33        5.44      0.94 o 
   3   3   5       17.52       21.21      4.73 o 
   4   3   5      121.53      116.66      6.76 o 
   5   3   5        9.17        8.68      3.29 o 
   6   3   5       22.86       14.29      6.50 o 
  -8   4   5       28.96       19.47      5.02 o 
  -7   4   5        8.36        7.29      2.55 o 
  -6   4   5       76.41       67.63     10.13 o 
  -5   4   5      105.55      112.82     10.05 o 
  -4   4   5     1152.54     1141.83     45.51 o 
  -3   4   5        0.49        2.20      1.31 o 
  -2   4   5      562.87      573.10     17.16 o 
  -1   4   5       46.03       55.81      2.89 o 
   0   4   5        0.64        1.48      0.71 o 
   1   4   5      211.44      192.35      3.94 o 
   2   4   5       93.58       96.73      2.28 o 
   3   4   5        6.47        9.73      2.62 o 
   4   4   5      669.21      656.59     13.01 o 
   5   4   5       97.86       94.98     17.29 o 
   6   4   5      169.57      191.63      8.19 o 
  -8   5   5       41.34       36.14      8.39 o 
  -7   5   5      145.82      138.30     12.27 o 
  -6   5   5      302.72      297.77     10.48 o 
  -5   5   5      460.57      472.77      9.00 o 
  -4   5   5      266.75      263.47      6.76 o 
  -3   5   5      252.42      273.99      7.63 o 
  -2   5   5      109.37      109.12      3.43 o 
  -1   5   5      359.44      369.25      8.02 o 
   0   5   5        2.81        3.09      0.96 o 
   1   5   5       58.55       64.83      2.12 o 
   2   5   5       45.35       37.46      3.34 o 
   3   5   5        2.85        2.63      1.14 o 
   4   5   5      119.77      114.31      6.46 o 
   5   5   5      220.98      215.79      8.51 o 
   6   5   5       13.09        8.98      4.05 o 
  -8   6   5       66.48       56.22     10.28 o 
  -7   6   5        1.00        0.71      1.52 o 
  -6   6   5       30.14       25.66      4.61 o 
  -5   6   5      309.93      298.57      6.84 o 
  -4   6   5      635.51      694.16      9.49 o 
  -3   6   5      869.08      898.00     13.08 o 
  -2   6   5      426.12      449.96      7.54 o 
  -1   6   5      761.99      832.68     11.96 o 
   0   6   5      171.36      153.35      3.83 o 
   1   6   5      568.82      553.60      9.12 o 
   2   6   5      307.61      301.94      6.95 o 
   3   6   5       58.69       53.43      7.66 o 
   4   6   5      112.84      117.98      7.38 o 
   5   6   5       62.02       49.21     13.91 o 
   6   6   5       22.49       17.78      6.49 o 
  -8   7   5       48.44       41.06      8.93 o 
  -7   7   5        1.29        2.31      1.35 o 
  -6   7   5       22.79       22.29      3.72 o 
  -5   7   5      154.95      141.19      7.37 o 
  -4   7   5       41.48       44.91      6.47 o 
  -3   7   5       79.20       84.46      5.91 o 
  -2   7   5      421.63      424.41      8.22 o 
  -1   7   5        8.99        9.97      1.52 o 
   0   7   5      378.41      381.86      9.42 o 
   1   7   5      302.34      309.52      8.82 o 
   2   7   5       13.13       10.60      2.34 o 
   3   7   5        4.18        4.94      1.61 o 
   4   7   5       14.77       14.76      4.00 o 
   5   7   5       50.52       38.53     10.67 o 
   6   7   5        0.09        0.52      2.72 o 
  -8   8   5       78.95       78.83     10.59 o 
  -7   8   5        1.59        2.37      1.45 o 
  -6   8   5      164.31      160.54      8.64 o 
  -5   8   5      478.20      460.53      8.73 o 
  -4   8   5       17.54       16.26      2.73 o 
  -3   8   5      170.72      166.05      5.81 o 
  -2   8   5      198.89      167.91      9.69 o 
  -1   8   5      163.00      165.21      4.36 o 
   0   8   5      439.02      447.17      6.41 o 
   1   8   5      246.57      229.19      6.35 o 
   2   8   5        2.91        2.37      0.94 o 
   3   8   5      640.84      634.48      8.41 o 
   4   8   5      214.40      237.40      8.19 o 
   5   8   5       12.70       16.72      7.25 o 
  -8   9   5       23.13       22.34      6.78 o 
  -7   9   5       28.38       29.97      6.95 o 
  -6   9   5      615.10      628.30      9.46 o 
  -5   9   5       59.07       67.74      9.74 o 
  -4   9   5      395.22      402.51      9.45 o 
  -3   9   5      119.70      123.52      4.78 o 
  -2   9   5       13.13       11.07      2.02 o 
  -1   9   5      536.82      560.20      6.28 o 
   0   9   5       67.58       67.08      5.32 o 
   1   9   5       77.31       77.41      3.17 o 
   2   9   5      270.19      247.64      5.39 o 
   3   9   5       14.72        8.10      2.22 o 
   4   9   5       62.60       62.55     23.19 o 
   5   9   5        0.00        1.48      4.72 o 
  -7  10   5        0.12        1.23      1.44 o 
  -6  10   5       72.44       82.83      8.94 o 
  -5  10   5       17.23       12.38      3.25 o 
  -4  10   5        7.72       11.06      2.26 o 
  -3  10   5       49.61       46.86      7.21 o 
  -2  10   5      147.57      149.74      3.92 o 
  -1  10   5      216.86      219.35      8.07 o 
   0  10   5      214.15      217.33      7.65 o 
   1  10   5        8.61       10.77      2.58 o 
   2  10   5      192.18      180.55      9.56 o 
   3  10   5       71.31       73.50      9.88 o 
   4  10   5       24.96       23.04      9.54 o 
   5  10   5       19.71       22.85      9.65 o 
  -7  11   5       11.72        8.74      3.24 o 
  -6  11   5        7.28        6.67      2.50 o 
  -5  11   5        0.10        2.23      1.60 o 
  -4  11   5      161.73      170.79     11.04 o 
  -3  11   5      320.20      321.80      6.35 o 
  -2  11   5       14.89       13.62      2.60 o 
  -1  11   5      764.22      802.39     21.47 o 
   0  11   5        2.13        3.88      2.60 o 
   1  11   5      379.63      363.67      8.14 o 
   2  11   5       20.68       26.55      6.32 o 
   3  11   5        0.26        0.98      1.67 o 
   4  11   5       38.04       34.81     17.20 o 
   5  11   5        0.00        5.72      5.59 o 
  -7  12   5       46.28       34.00      9.34 o 
  -6  12   5       44.76       37.08      8.21 o 
  -5  12   5        0.67        1.08      1.36 o 
  -4  12   5       41.76       27.50      5.14 o 
  -3  12   5       88.22       89.91      4.33 o 
  -2  12   5        5.28        7.95      2.32 o 
  -1  12   5      251.69      248.35     10.63 o 
   0  12   5      817.87      844.49     15.54 o 
   1  12   5      127.75      126.85      7.59 o 
   2  12   5      207.04      183.47      8.87 o 
   3  12   5      111.26      123.41      9.12 o 
   4  12   5       37.47       40.82     21.10 o 
  -6  13   5       41.57       29.00      6.72 o 
  -5  13   5       43.91       47.67     13.47 o 
  -4  13   5        8.68       13.36      3.91 o 
  -3  13   5       65.47       61.93      9.10 o 
  -2  13   5        2.84        3.29      1.59 o 
  -1  13   5        9.04        7.35      3.08 o 
   0  13   5      407.31      430.89     10.65 o 
   1  13   5       57.93       41.15      7.55 o 
   2  13   5        6.30        5.69      3.06 o 
   3  13   5       31.78       25.01      8.43 o 
   4  13   5       11.74        6.31      4.98 o 
  -6  14   5       12.70       12.31      4.68 o 
  -5  14   5        0.40        2.68      1.92 o 
  -4  14   5       14.11        8.34      3.03 o 
  -3  14   5        0.71        2.03      1.79 o 
  -2  14   5       39.06       33.03      6.60 o 
  -1  14   5      110.83      127.58     14.60 o 
   0  14   5      124.78      128.53      6.58 o 
   1  14   5        0.49        1.47      1.67 o 
   2  14   5      113.80      115.88      5.28 o 
   3  14   5       10.55        4.55      4.57 o 
   4  14   5       16.41       12.72      7.61 o 
  -6  15   5       47.52       33.89     11.20 o 
  -5  15   5       49.44       36.88      9.42 o 
  -4  15   5       17.42       13.94      4.67 o 
  -3  15   5       58.10       61.20     11.60 o 
  -2  15   5      562.71      572.19     12.83 o 
  -1  15   5      233.84      233.44      8.93 o 
   0  15   5      219.05      216.48      6.66 o 
   1  15   5      222.71      239.89      7.27 o 
   2  15   5       69.01       71.44      6.65 o 
   3  15   5       35.45       30.57     10.51 o 
  -5  16   5        0.00        3.95      3.02 o 
  -4  16   5        2.56        4.05      1.87 o 
  -3  16   5       81.99       79.44     13.92 o 
  -2  16   5       33.02       38.03      8.86 o 
  -1  16   5      627.00      659.47     20.02 o 
   0  16   5       83.53       66.45     12.56 o 
   1  16   5        2.21        3.58      1.94 o 
   2  16   5      309.42      295.13     13.28 o 
   3  16   5       10.31       10.44      3.50 o 
  -4  17   5        4.37        5.50      3.03 o 
  -3  17   5        0.68        0.80      1.52 o 
  -2  17   5       83.60       69.35     12.06 o 
  -1  17   5       62.08       60.16     13.41 o 
   0  17   5        6.84       10.61      3.04 o 
   1  17   5        5.77        4.08      1.83 o 
   2  17   5        8.24        6.48      4.37 o 
  -4  18   5        4.07        1.94      2.46 o 
  -3  18   5       12.57       10.94      3.74 o 
  -2  18   5       69.67       54.10     12.88 o 
  -1  18   5        0.87        1.79      2.08 o 
   0  18   5       64.71       53.26     13.32 o 
   1  18   5       44.13       38.81     10.03 o 
  -2  19   5      107.33      107.61     10.81 o 
  -1  19   5        0.62        3.22      2.49 o 
   0  19   5       14.93       11.40      3.68 o 
  -8   0   6        5.01       14.11      6.18 o 
  -7   0   6        0.06        2.90      2.19 o 
  -6   0   6       45.20       56.56     11.07 o 
  -5   0   6       57.86       64.70     13.19 o 
  -4   0   6       83.93       71.18     11.31 o 
  -3   0   6        0.50        1.01      3.08 o 
  -2   0   6       92.37      103.30      6.96 o 
  -1   0   6       10.34        4.28      2.43 o 
   0   0   6      134.11      142.91      6.51 o 
   1   0   6        1.90        1.13      0.77 o 
   2   0   6     2237.18     2342.26     27.32 o 
   3   0   6      970.12      983.24     21.33 o 
   4   0   6        8.54       10.13      6.25 o 
   5   0   6       74.43       85.01      8.00 o 
   6   0   6      128.59      127.63     10.11 o 
  -8   1   6       28.67       24.26      5.31 o 
  -7   1   6      207.30      216.11      8.08 o 
  -6   1   6      909.22      927.60     12.73 o 
  -5   1   6        9.26        9.13      2.27 o 
  -4   1   6     1037.80     1018.14     15.77 o 
  -3   1   6        9.83       14.89      3.34 o 
  -2   1   6      240.78      250.35      5.87 o 
  -1   1   6      204.97      255.10      5.89 o 
   0   1   6      270.85      256.48      6.14 o 
   1   1   6       35.65       30.81      4.22 o 
   2   1   6     1031.28     1033.33     21.97 o 
   3   1   6       60.06       65.00     13.79 o 
   4   1   6      426.51      437.49     11.87 o 
   5   1   6      376.01      364.30     10.72 o 
   6   1   6       13.72       12.30      4.50 o 
  -8   2   6        4.53        2.35      1.37 o 
  -7   2   6       14.98       12.30      2.85 o 
  -6   2   6        0.77        1.65      1.53 o 
  -5   2   6     1188.17     1160.98     16.30 o 
  -4   2   6      294.92      279.10      6.08 o 
  -3   2   6      398.79      391.40      7.52 o 
  -2   2   6      209.55      194.89      5.00 o 
  -1   2   6      318.25      304.46      6.69 o 
   0   2   6      201.53      194.30      4.95 o 
   1   2   6       14.55       13.29      2.02 o 
   2   2   6      154.08      148.41      3.50 o 
   3   2   6       24.89       26.26      6.50 o 
   4   2   6       60.24       69.23      7.02 o 
   5   2   6       16.79       17.74      5.95 o 
  -8   3   6      294.53      280.61     12.51 o 
  -7   3   6       13.56       10.02      2.49 o 
  -6   3   6      210.63      232.58      7.95 o 
  -5   3   6      900.87      923.83     14.50 o 
  -4   3   6     1163.75     1209.84     12.04 o 
  -3   3   6      139.74      148.19      4.57 o 
  -2   3   6       35.48       55.76      6.67 o 
  -1   3   6      555.28      555.45      9.90 o 
   0   3   6        2.87        2.48      1.16 o 
   1   3   6      256.05      254.84      5.41 o 
   2   3   6        0.39        0.61      0.42 o 
   3   3   6        0.86        2.59      1.73 o 
   4   3   6      147.47      131.79      8.93 o 
   5   3   6      185.99      189.08     14.34 o 
  -8   4   6        7.52        9.18      2.74 o 
  -7   4   6        0.04        2.50      1.41 o 
  -6   4   6       25.62       24.64      4.86 o 
  -5   4   6        5.70        7.39      2.12 o 
  -4   4   6       63.30       71.42      8.99 o 
  -3   4   6        8.03        4.20      1.75 o 
  -2   4   6       83.34       79.94      5.29 o 
  -1   4   6       30.44       29.40      5.00 o 
   0   4   6      356.31      386.74      9.21 o 
   1   4   6     1178.84     1192.44     11.61 o 
   2   4   6       26.72       24.31      4.54 o 
   3   4   6       80.93       94.59      6.53 o 
   4   4   6       22.76       30.27      8.28 o 
   5   4   6       92.09       91.92     12.35 o 
  -8   5   6      183.20      176.88      9.37 o 
  -7   5   6      128.11      129.30      8.77 o 
  -6   5   6      443.24      454.03     10.07 o 
  -5   5   6      176.84      162.71      8.82 o 
  -4   5   6        0.34        1.20      1.54 o 
  -3   5   6       61.61       70.87      8.12 o 
  -2   5   6        3.42        3.50      1.54 o 
  -1   5   6       40.45       47.56      4.66 o 
   0   5   6      966.48     1053.69     25.40 o 
   1   5   6      987.36      951.32     24.48 o 
   2   5   6      127.64      135.51      3.85 o 
   3   5   6      298.83      300.19      5.97 o 
   4   5   6       34.82       36.62     10.25 o 
   5   5   6      106.80       91.78      9.82 o 
  -8   6   6        5.18        3.51      1.57 o 
  -7   6   6      129.85      145.85      8.79 o 
  -6   6   6      723.09      765.69     14.56 o 
  -5   6   6       62.04       66.96      8.64 o 
  -4   6   6        2.30        6.02      2.20 o 
  -3   6   6      878.17      872.77     10.60 o 
  -2   6   6       12.08       11.77      2.15 o 
  -1   6   6      409.75      400.87      8.02 o 
   0   6   6       14.52       11.21      1.75 o 
   1   6   6      125.10      120.96      4.34 o 
   2   6   6      183.05      167.86      4.83 o 
   3   6   6       30.25       26.52      5.41 o 
   4   6   6        4.05        2.00      1.81 o 
   5   6   6        1.43        3.26      2.37 o 
  -8   7   6       70.74       71.52     13.68 o 
  -7   7   6      131.21      133.06      8.14 o 
  -6   7   6       34.03       27.05      5.01 o 
  -5   7   6      747.13      761.84     12.64 o 
  -4   7   6        0.33        4.34      2.00 o 
  -3   7   6      698.32      664.17      9.59 o 
  -2   7   6       96.06      105.19      6.25 o 
  -1   7   6       89.16       90.63      4.19 o 
   0   7   6        5.04        5.79      1.57 o 
   1   7   6      119.81      107.97      5.77 o 
   2   7   6      243.76      248.33      6.03 o 
   3   7   6        0.69        2.30      1.26 o 
   4   7   6        9.09        3.74      1.79 o 
   5   7   6       29.82       28.01     13.97 o 
  -8   8   6      108.31       98.91     12.74 o 
  -7   8   6       29.90       26.71      6.04 o 
  -6   8   6        1.36        5.15      2.22 o 
  -5   8   6      137.86      122.02      7.18 o 
  -4   8   6      173.54      154.26      7.78 o 
  -3   8   6      319.03      316.11      7.15 o 
  -2   8   6      132.90      137.43      5.01 o 
  -1   8   6      886.01      832.08     15.10 o 
   0   8   6      593.74      615.83      8.44 o 
   1   8   6       99.20       94.05      4.12 o 
   2   8   6        9.06        8.27      1.84 o 
   3   8   6      157.92      158.46     19.23 o 
   4   8   6       57.32       56.39     16.08 o 
   5   8   6        1.32        0.54      2.05 o 
  -7   9   6      126.90      132.65      7.59 o 
  -6   9   6        0.47        3.31      1.94 o 
  -5   9   6       96.57       96.22      9.36 o 
  -4   9   6       42.84       45.43      6.67 o 
  -3   9   6       71.39       76.04      6.21 o 
  -2   9   6      270.98      266.03      6.22 o 
  -1   9   6       26.60       26.93      3.67 o 
   0   9   6      216.42      204.26     10.75 o 
   1   9   6        1.86        2.59      1.47 o 
   2   9   6       98.02       78.34      4.05 o 
   3   9   6       25.09       19.63      6.55 o 
   4   9   6       73.37       58.20     16.50 o 
   5   9   6        1.24        5.38      3.88 o 
  -7  10   6      369.37      416.17     11.71 o 
  -6  10   6      135.83      144.63      7.44 o 
  -5  10   6        2.96        5.31      1.91 o 
  -4  10   6       52.24       53.88      6.39 o 
  -3  10   6      232.20      235.31      7.82 o 
  -2  10   6       44.78       38.93      5.11 o 
  -1  10   6      119.41      110.30      7.34 o 
   0  10   6      301.00      303.60      7.94 o 
   1  10   6        0.00        1.17      1.43 o 
   2  10   6      122.31      133.12      8.57 o 
   3  10   6       18.71        8.34      3.26 o 
   4  10   6      101.48      107.12     26.17 o 
  -7  11   6       28.05       22.75      5.84 o 
  -6  11   6       77.42       76.88     11.36 o 
  -5  11   6       16.82       10.11      2.31 o 
  -4  11   6      566.23      560.26     11.21 o 
  -3  11   6      226.40      229.77     11.38 o 
  -2  11   6       26.45       30.88      7.44 o 
  -1  11   6      769.55      825.21     21.30 o 
   0  11   6      239.06      273.17     22.55 o 
   1  11   6      148.01      163.67      7.25 o 
   2  11   6        4.66       12.11      4.63 o 
   3  11   6       16.81       12.07      4.76 o 
   4  11   6       69.26       55.07     31.55 o 
  -6  12   6        5.69        5.63      2.97 o 
  -5  12   6        9.33        5.41      2.42 o 
  -4  12   6      209.47      199.26      9.95 o 
  -3  12   6      902.81      914.36     41.87 o 
  -2  12   6      474.30      492.88      9.84 o 
  -1  12   6      463.64      472.50      9.87 o 
   0  12   6      253.81      259.40     11.32 o 
   1  12   6        0.39        0.69      1.54 o 
   2  12   6       41.35       34.55     10.99 o 
   3  12   6        0.21        1.77      2.30 o 
   4  12   6       60.40       36.98     23.36 o 
  -6  13   6        6.62        7.06      2.67 o 
  -5  13   6        5.73        4.27      2.48 o 
  -4  13   6      155.22      155.86      7.67 o 
  -3  13   6       42.26       41.97      7.76 o 
  -2  13   6      116.54      119.21     11.13 o 
  -1  13   6      190.36      183.34      9.48 o 
   0  13   6      438.84      428.52     10.68 o 
   1  13   6        6.89        6.22      2.85 o 
   2  13   6       10.07       10.47      3.63 o 
   3  13   6       21.30       11.08      5.14 o 
  -6  14   6        1.11        5.27      2.11 o 
  -5  14   6        9.63        8.07      2.78 o 
  -4  14   6       85.73       85.99     14.33 o 
  -3  14   6       26.87       31.31      5.24 o 
  -2  14   6      294.10      332.86     14.22 o 
  -1  14   6        3.02        5.60      2.22 o 
   0  14   6       11.49       16.15      3.84 o 
   1  14   6       54.15       44.98      9.20 o 
   2  14   6        5.89        8.11      3.47 o 
   3  14   6        8.46        4.39      2.23 o 
  -5  15   6      185.27      201.23     14.88 o 
  -4  15   6        8.06        6.93      3.03 o 
  -3  15   6        6.31        4.69      2.86 o 
  -2  15   6      123.65      132.70      9.20 o 
  -1  15   6       63.23       67.16     10.15 o 
   0  15   6       82.15       73.62      6.95 o 
   1  15   6        8.81        7.28      2.86 o 
   2  15   6       49.70       33.93     12.12 o 
  -5  16   6       25.69       18.68      6.44 o 
  -4  16   6       49.02       41.14     12.21 o 
  -3  16   6       19.60       20.60      5.22 o 
  -2  16   6      102.13      113.81     13.18 o 
  -1  16   6      114.53      126.44      7.77 o 
   0  16   6        5.81        7.87      3.37 o 
   1  16   6      206.58      218.94      7.03 o 
   2  16   6      109.61      118.37     15.04 o 
  -4  17   6       43.15       33.58      9.73 o 
  -3  17   6       33.50       26.18      5.74 o 
  -2  17   6      294.80      332.62      9.01 o 
  -1  17   6       42.18       36.87      8.60 o 
   0  17   6      127.12      128.46     12.50 o 
   1  17   6        6.60        5.85      3.01 o 
  -3  18   6        2.00        2.39      1.54 o 
  -2  18   6       13.15       11.54      4.24 o 
  -1  18   6       51.99       47.54      9.62 o 
   0  18   6        0.07        2.07      1.78 o 
  -8   1   7       82.32       80.27     13.26 o 
  -7   1   7      125.61      137.33     15.00 o 
  -6   1   7       18.36       17.22      2.89 o 
  -5   1   7      143.85      149.49      8.61 o 
  -4   1   7      274.36      259.92      6.17 o 
  -3   1   7      722.04      766.52     12.24 o 
  -2   1   7       71.97       76.88      5.14 o 
  -1   1   7        8.22        7.72      1.82 o 
   0   1   7      129.02      136.04      4.20 o 
   1   1   7      239.41      248.58      6.30 o 
   2   1   7      298.87      296.28      6.35 o 
   3   1   7      292.93      301.71      9.89 o 
   4   1   7        6.42        5.11      5.25 o 
   5   1   7       33.88       33.35     10.30 o 
  -8   2   7      667.58      743.94     12.14 o 
  -7   2   7       89.39       89.31      9.89 o 
  -6   2   7        2.67        4.34      1.79 o 
  -5   2   7      350.29      339.22      7.54 o 
  -4   2   7      579.17      564.75     15.85 o 
  -3   2   7      195.81      186.91      6.58 o 
  -2   2   7       32.87       32.79      4.64 o 
  -1   2   7      119.11      117.46      4.64 o 
   0   2   7      159.85      163.93      4.71 o 
   1   2   7     1296.04     1296.95     15.72 o 
   2   2   7      984.83      923.11     21.91 o 
   3   2   7      107.91      113.40      9.23 o 
   4   2   7      265.26      272.03      9.38 o 
   5   2   7      157.44      170.36     18.01 o 
  -8   3   7        3.28        3.83      1.96 o 
  -7   3   7      118.99      115.65     12.80 o 
  -6   3   7      191.42      202.96     16.14 o 
  -5   3   7      361.01      366.20     10.95 o 
  -4   3   7        0.42        1.97      1.19 o 
  -3   3   7        3.09        2.11      1.03 o 
  -2   3   7       28.17       25.62      3.73 o 
  -1   3   7       23.71       23.00      4.14 o 
   0   3   7      937.79      941.88     13.46 o 
   1   3   7       33.44       30.10      3.82 o 
   2   3   7       24.49       23.81      5.61 o 
   3   3   7       83.34       79.80      7.05 o 
   4   3   7       82.65       77.63     12.18 o 
   5   3   7      123.05      119.56      8.90 o 
  -8   4   7       74.22       55.38     10.55 o 
  -7   4   7      267.37      293.40      9.21 o 
  -6   4   7        4.00        3.15      1.85 o 
  -5   4   7      129.27      144.14     10.66 o 
  -4   4   7        9.65        9.67      2.28 o 
  -3   4   7      160.07      163.81      9.47 o 
  -2   4   7      201.21      203.70      5.85 o 
  -1   4   7        0.00        2.15      1.23 o 
   0   4   7      203.34      198.43     10.31 o 
   1   4   7      110.12      100.54      4.28 o 
   2   4   7      170.95      180.18      6.08 o 
   3   4   7      542.94      537.99     11.62 o 
   4   4   7        7.34        5.99      2.39 o 
   5   4   7       54.15       43.03      9.02 o 
  -8   5   7       71.57       53.74     13.40 o 
  -7   5   7       45.70       44.00      7.48 o 
  -6   5   7       99.54      110.94     12.87 o 
  -5   5   7        2.54        2.41      1.95 o 
  -4   5   7        3.73        6.46      1.83 o 
  -3   5   7      766.40      765.53     11.02 o 
  -2   5   7      275.02      302.58     12.60 o 
  -1   5   7        0.40        1.53      1.16 o 
   0   5   7     1209.81     1198.21     44.12 o 
   1   5   7      657.95      693.03     17.47 o 
   2   5   7      145.81      132.82      7.40 o 
   3   5   7      271.70      250.99      9.49 o 
   4   5   7       24.96       19.83      6.12 o 
  -8   6   7       13.57       12.25      4.46 o 
  -7   6   7       20.20       19.88      4.52 o 
  -6   6   7       23.58       21.70      3.66 o 
  -5   6   7      210.78      203.73      8.99 o 
  -4   6   7      652.18      637.01     14.63 o 
  -3   6   7      182.03      196.46      6.01 o 
  -2   6   7      167.07      153.42      6.02 o 
  -1   6   7       64.82       67.11      4.70 o 
   0   6   7      906.09      901.01     13.94 o 
   1   6   7      319.14      310.65     10.70 o 
   2   6   7        0.80        1.59      1.23 o 
   3   6   7       27.17       24.47      6.81 o 
   4   6   7        0.00        2.20      3.22 o 
  -7   7   7       13.72       15.77      4.47 o 
  -6   7   7       45.08       53.32      8.54 o 
  -5   7   7      205.38      207.77      9.92 o 
  -4   7   7       33.02       24.66      4.73 o 
  -3   7   7      591.48      578.42      9.82 o 
  -2   7   7        0.80        1.78      1.61 o 
  -1   7   7      459.23      458.17      8.00 o 
   0   7   7        1.16        1.86      1.05 o 
   1   7   7       66.76       65.66      3.47 o 
   2   7   7      370.74      376.11      7.85 o 
   3   7   7        7.45        3.64      4.13 o 
   4   7   7      157.32      164.16     38.92 o 
  -7   8   7       12.79        9.50      3.05 o 
  -6   8   7       23.96       22.99      4.92 o 
  -5   8   7       95.32       84.21     12.65 o 
  -4   8   7        6.09        9.80      2.82 o 
  -3   8   7      287.55      274.95      7.61 o 
  -2   8   7      893.17      911.05     19.78 o 
  -1   8   7      159.35      145.19      6.76 o 
   0   8   7      246.36      242.63     15.72 o 
   1   8   7       68.31       57.12      8.62 o 
   2   8   7      146.78      153.59      6.51 o 
   3   8   7       11.58        8.02      6.36 o 
   4   8   7       58.22       40.96     16.50 o 
  -7   9   7       12.79       12.47      3.44 o 
  -6   9   7       13.40       14.06      3.55 o 
  -5   9   7      180.38      193.96      6.77 o 
  -4   9   7      318.63      301.36      9.35 o 
  -3   9   7      578.26      564.28      8.03 o 
  -2   9   7      567.41      585.32      7.28 o 
  -1   9   7     1299.17     1342.02     14.65 o 
   0   9   7       65.71       72.92     11.89 o 
   1   9   7      112.54      129.68      7.96 o 
   2   9   7      272.62      273.71     16.92 o 
   3   9   7        0.14        1.71      3.48 o 
   4   9   7       60.72       47.98     16.76 o 
  -7  10   7        0.21        2.57      1.90 o 
  -6  10   7       17.30       14.00      3.54 o 
  -5  10   7       41.54       32.57      5.79 o 
  -4  10   7        0.04        1.30      1.57 o 
  -3  10   7       92.20       90.22     15.31 o 
  -2  10   7      401.07      409.31      8.94 o 
  -1  10   7        0.03        2.45      1.96 o 
   0  10   7      182.73      190.48      6.64 o 
   1  10   7       11.60       13.05      3.42 o 
   2  10   7       98.97      109.17      7.40 o 
   3  10   7       59.69       59.79     23.63 o 
  -6  11   7       10.38        7.81      3.05 o 
  -5  11   7       16.18       17.22      4.08 o 
  -4  11   7      152.06      149.63      7.26 o 
  -3  11   7       35.70       35.84      7.33 o 
  -2  11   7      347.08      339.80     10.79 o 
  -1  11   7        4.96        4.24      1.85 o 
   0  11   7        1.53        1.42      1.15 o 
   1  11   7       61.13       63.65     11.57 o 
   2  11   7        5.01       10.85      4.17 o 
   3  11   7       12.63        6.39      4.59 o 
  -6  12   7        5.25        4.84      2.29 o 
  -5  12   7       69.69       69.45     12.36 o 
  -4  12   7        3.16        3.76      2.10 o 
  -3  12   7      134.97      143.46      7.29 o 
  -2  12   7        6.96        5.49      2.41 o 
  -1  12   7        0.25        1.79      1.66 o 
   0  12   7        7.57        9.74      3.01 o 
   1  12   7        6.43       10.53      2.81 o 
   2  12   7        0.24        0.96      1.69 o 
   3  12   7       52.73       37.80     20.43 o 
  -6  13   7       51.16       36.61     10.12 o 
  -5  13   7        1.97        1.90      1.65 o 
  -4  13   7      674.10      699.33     20.62 o 
  -3  13   7       10.15        7.01      1.98 o 
  -2  13   7        8.50        8.59      2.65 o 
  -1  13   7       14.85       16.62      4.07 o 
   0  13   7       95.81       96.60     14.00 o 
   1  13   7       62.06       53.85     10.84 o 
   2  13   7      251.95      257.03     13.15 o 
  -5  14   7        7.44        5.21      2.29 o 
  -4  14   7        7.96       12.42      4.43 o 
  -3  14   7        0.58        1.76      2.25 o 
  -2  14   7        1.47        2.16      2.33 o 
  -1  14   7       45.77       40.35      8.34 o 
   0  14   7       62.10       48.69      7.89 o 
   1  14   7      365.58      393.36     18.19 o 
   2  14   7       26.91       31.07      8.14 o 
  -4  15   7       66.33       58.38     13.76 o 
  -3  15   7       53.89       39.93     10.93 o 
  -2  15   7      118.39      121.22      8.76 o 
  -1  15   7        0.01        3.22      1.75 o 
   0  15   7       93.56      119.96     18.82 o 
   1  15   7        0.09        1.57      1.60 o 
  -4  16   7       30.15       21.79     11.71 o 
  -3  16   7      184.51      202.12     13.17 o 
  -2  16   7       28.26       26.15      6.01 o 
  -1  16   7       62.07       50.25     11.44 o 
   0  16   7       16.26       13.16      3.24 o 
  -2  17   7       56.41       44.99      9.89 o 
  -1  17   7       25.23       19.47      6.01 o 
  -8   0   8       71.15       68.41     17.32 o 
  -7   0   8       16.89       20.89      8.21 o 
  -6   0   8        4.87       11.88      4.05 o 
  -5   0   8     1275.75     1179.23     69.52 o 
  -4   0   8      153.92      151.33      6.84 o 
  -3   0   8        0.11        3.98      3.07 o 
  -2   0   8     1128.15     1102.60     28.24 o 
  -1   0   8      246.96      267.23     14.55 o 
   0   0   8      160.48      178.96      6.75 o 
   1   0   8      839.63      826.71     46.42 o 
   2   0   8       28.33       45.00     14.70 o 
   3   0   8       73.18       80.29     23.06 o 
   4   0   8       16.12       21.40      7.75 o 
  -8   1   8        6.47       12.05      3.62 o 
  -7   1   8      218.75      207.36     10.04 o 
  -6   1   8      428.62      458.45      8.86 o 
  -5   1   8        6.28        4.44      1.57 o 
  -4   1   8      119.32      120.75      5.81 o 
  -3   1   8       98.88       90.31     12.75 o 
  -2   1   8      515.47      481.56      8.92 o 
  -1   1   8        4.43        5.79      1.80 o 
   0   1   8      203.47      210.54     16.02 o 
   1   1   8        1.05        1.72      1.21 o 
   2   1   8      184.01      189.51      8.73 o 
   3   1   8       69.76       69.82      6.74 o 
   4   1   8       39.08       36.52     12.62 o 
  -8   2   8       14.76       15.92      4.51 o 
  -7   2   8        3.74        3.23      1.75 o 
  -6   2   8      231.32      212.28     10.78 o 
  -5   2   8       87.08       96.76     10.21 o 
  -4   2   8        0.00        1.96      1.48 o 
  -3   2   8      169.32      159.48      6.46 o 
  -2   2   8      562.21      537.90     10.83 o 
  -1   2   8      712.79      721.26     11.10 o 
   0   2   8      131.84      122.93      4.85 o 
   1   2   8      128.92      135.55      7.37 o 
   2   2   8      603.51      618.13     12.77 o 
   3   2   8      287.30      277.81      9.26 o 
   4   2   8      136.87      154.52      7.69 o 
  -7   3   8      219.75      237.26      8.94 o 
  -6   3   8       34.91       36.53      7.60 o 
  -5   3   8       18.58       17.36      2.99 o 
  -4   3   8      355.64      329.28      8.40 o 
  -3   3   8      140.08      129.97      6.96 o 
  -2   3   8      271.18      259.31      7.09 o 
  -1   3   8      102.31       87.19      8.26 o 
   0   3   8      179.66      175.06      8.66 o 
   1   3   8      805.09      838.70     14.07 o 
   2   3   8        1.98        1.75      1.75 o 
   3   3   8        5.64        5.62      3.41 o 
   4   3   8      113.38      116.32      8.94 o 
  -7   4   8       25.08       25.51      5.47 o 
  -6   4   8       45.83       48.77      6.83 o 
  -5   4   8        6.09        4.58      2.10 o 
  -4   4   8      812.31      800.42     11.23 o 
  -3   4   8      185.06      179.31      6.73 o 
  -2   4   8      435.25      439.56     12.33 o 
  -1   4   8       17.17       12.81      2.55 o 
   0   4   8        4.05        6.03      1.83 o 
   1   4   8       37.53       34.84      5.53 o 
   2   4   8      314.57      327.46      9.89 o 
   3   4   8       26.37       16.75      5.16 o 
   4   4   8      137.08      158.73     17.79 o 
  -7   5   8      109.08      115.07     13.07 o 
  -6   5   8        2.44        3.53      1.54 o 
  -5   5   8      628.39      650.28     12.83 o 
  -4   5   8       22.21       29.44      4.40 o 
  -3   5   8      491.13      468.63     15.12 o 
  -2   5   8        0.18        1.85      1.15 o 
  -1   5   8       25.83       26.14      4.76 o 
   0   5   8      129.57      118.32      8.28 o 
   1   5   8       73.10       73.54      5.67 o 
   2   5   8       86.79       88.14      6.35 o 
   3   5   8       12.45        9.35      3.70 o 
   4   5   8       87.55      111.89     30.35 o 
  -7   6   8       11.51        6.02      2.47 o 
  -6   6   8       64.80       60.06      9.59 o 
  -5   6   8       35.28       30.24      4.67 o 
  -4   6   8      206.81      208.72      8.16 o 
  -3   6   8       25.95       26.18      4.16 o 
  -2   6   8       36.71       33.72      5.29 o 
  -1   6   8      785.65      760.49      9.44 o 
   0   6   8      426.74      384.03      9.65 o 
   1   6   8       24.10       22.09      4.41 o 
   2   6   8        3.44        2.10      1.83 o 
   3   6   8      352.72      357.91     18.49 o 
  -7   7   8       84.35       71.20     14.34 o 
  -6   7   8        1.17        3.38      2.24 o 
  -5   7   8       41.03       40.48      6.95 o 
  -4   7   8        0.41        2.97      1.89 o 
  -3   7   8      399.92      384.13      9.41 o 
  -2   7   8       58.75       49.50      6.39 o 
  -1   7   8        3.39        3.42      1.60 o 
   0   7   8       32.21       30.23      7.77 o 
   1   7   8       59.04       50.76     11.69 o 
   2   7   8       83.82       90.21     21.40 o 
   3   7   8       32.54       30.35     13.63 o 
  -7   8   8       13.87       10.59      2.90 o 
  -6   8   8        2.70        4.72      2.02 o 
  -5   8   8       16.97       18.18      3.69 o 
  -4   8   8       47.84       56.25      9.34 o 
  -3   8   8       47.20       46.89      5.90 o 
  -2   8   8      180.79      172.58      7.89 o 
  -1   8   8      143.77      158.26      9.38 o 
   0   8   8      161.20      159.17      7.86 o 
   1   8   8        8.75        4.88      2.43 o 
   2   8   8      229.95      250.31     50.19 o 
   3   8   8      224.18      259.67     14.83 o 
  -6   9   8       10.10       13.33      3.64 o 
  -5   9   8        8.09        9.39      2.51 o 
  -4   9   8        0.76        2.73      2.23 o 
  -3   9   8      411.42      397.44     13.05 o 
  -2   9   8      220.53      227.73     10.08 o 
  -1   9   8       67.40       80.72     11.43 o 
   0   9   8        1.16        1.42      1.27 o 
   1   9   8        7.84        3.98      3.03 o 
   2   9   8        8.98        4.36      2.64 o 
   3   9   8       26.02       29.04     13.43 o 
  -6  10   8       99.27      100.29     18.21 o 
  -5  10   8      102.41       97.04     14.39 o 
  -4  10   8       27.72       25.62      4.82 o 
  -3  10   8       55.61       55.05     11.42 o 
  -2  10   8      466.00      482.18     10.30 o 
  -1  10   8       11.51       12.50      3.07 o 
   0  10   8      171.30      171.80     10.72 o 
   1  10   8        2.73        2.30      1.95 o 
   2  10   8        3.43        6.81      4.82 o 
  -6  11   8       11.01       10.31      3.50 o 
  -5  11   8        0.61        3.40      2.58 o 
  -4  11   8        1.11        2.75      1.82 o 
  -3  11   8       66.24       64.61     10.96 o 
  -2  11   8        3.05        6.68      3.02 o 
  -1  11   8        5.45        3.63      2.06 o 
   0  11   8        3.23        3.69      2.30 o 
   1  11   8      129.63      157.99     13.55 o 
   2  11   8       35.67       32.47     13.99 o 
  -5  12   8       16.30       16.38      4.58 o 
  -4  12   8      322.16      329.94      9.53 o 
  -3  12   8      323.30      343.68      9.74 o 
  -2  12   8      170.19      181.44     10.21 o 
  -1  12   8       17.59       16.11      3.50 o 
   0  12   8      348.29      377.66     10.00 o 
   1  12   8      187.21      227.47      9.35 o 
   2  12   8       28.07       25.78     14.18 o 
  -5  13   8      265.30      294.71     11.00 o 
  -4  13   8      126.87      102.73     18.14 o 
  -3  13   8        2.70        3.92      3.09 o 
  -2  13   8       35.71       35.44      6.20 o 
  -1  13   8      256.91      278.20      9.60 o 
   0  13   8        9.21        7.22      3.01 o 
   1  13   8       53.91       49.50     17.82 o 
  -4  14   8      147.39      160.36     14.20 o 
  -3  14   8       78.24       62.75     14.84 o 
  -2  14   8        0.13        1.25      2.15 o 
  -1  14   8      239.37      240.78      7.80 o 
   0  14   8       49.79       45.76      9.29 o 
  -3  15   8        4.70        5.64      2.43 o 
  -2  15   8       10.82        6.96      2.71 o 
  -1  15   8       14.38       13.57      4.86 o 
  -7   1   9       81.67       86.39     11.76 o 
  -6   1   9        1.10        2.41      2.23 o 
  -5   1   9       39.16       41.26      6.77 o 
  -4   1   9      180.99      181.22      7.52 o 
  -3   1   9       82.51       98.07      7.45 o 
  -2   1   9      168.63      147.81     11.18 o 
  -1   1   9      330.09      322.59      9.81 o 
   0   1   9       39.58       38.37      7.04 o 
   1   1   9        5.59        6.57      2.34 o 
   2   1   9       87.83       90.29     19.26 o 
   3   1   9       14.25        6.56      2.96 o 
  -7   2   9       31.38       26.53      4.90 o 
  -6   2   9        2.57        4.47      1.99 o 
  -5   2   9       12.77        9.20      2.56 o 
  -4   2   9       90.27       94.00     13.56 o 
  -3   2   9      287.77      256.15      6.47 o 
  -2   2   9      367.96      352.31      9.70 o 
  -1   2   9        0.16        2.68      1.30 o 
   0   2   9        3.93        7.18      2.06 o 
   1   2   9        9.19        6.79      2.75 o 
   2   2   9       17.78       23.79      8.37 o 
   3   2   9        3.32        2.63      1.67 o 
  -7   3   9      147.03      159.28     10.35 o 
  -6   3   9        1.11        2.43      2.29 o 
  -5   3   9       16.15       20.67      4.18 o 
  -4   3   9      291.34      309.48      8.92 o 
  -3   3   9      226.26      201.69      6.42 o 
  -2   3   9       72.56       93.30     12.00 o 
  -1   3   9      236.76      196.04      9.90 o 
   0   3   9       48.35       39.54      6.33 o 
   1   3   9       38.32       31.57     10.33 o 
   2   3   9       56.90       50.32     13.29 o 
   3   3   9        0.25        0.33      1.47 o 
  -7   4   9      118.23      127.33     13.72 o 
  -6   4   9       19.50       25.67      5.06 o 
  -5   4   9       24.44       24.50      5.20 o 
  -4   4   9       90.66       91.56      9.06 o 
  -3   4   9       13.77       16.83      4.45 o 
  -2   4   9       78.63       82.94      8.33 o 
  -1   4   9       18.71       22.60      4.61 o 
   0   4   9        0.29        1.58      1.33 o 
   1   4   9        0.74        2.51      1.37 o 
   2   4   9       32.95       36.49     12.71 o 
   3   4   9      201.46      225.67     13.56 o 
  -7   5   9       29.21       23.86      4.99 o 
  -6   5   9       39.31       39.23      8.20 o 
  -5   5   9       93.11       74.44     10.56 o 
  -4   5   9        2.62        1.99      1.52 o 
  -3   5   9       95.26       99.49     12.03 o 
  -2   5   9       19.91       10.51      2.42 o 
  -1   5   9       30.63       29.58      5.30 o 
   0   5   9      433.57      421.70     13.12 o 
   1   5   9        1.24        3.83      2.26 o 
   2   5   9       26.54       27.38     10.77 o 
  -6   6   9       21.81       20.84      3.87 o 
  -5   6   9        7.96        6.92      2.10 o 
  -4   6   9       13.65        8.44      2.34 o 
  -3   6   9       10.09       12.08      2.85 o 
  -2   6   9       36.24       32.62      5.47 o 
  -1   6   9      146.54      149.04      9.89 o 
   0   6   9        5.25        3.03      1.97 o 
   1   6   9      195.54      192.98      8.88 o 
   2   6   9       64.05       77.40     30.99 o 
  -6   7   9      272.73      285.83      8.16 o 
  -5   7   9       75.94       79.69      9.44 o 
  -4   7   9       12.67        6.33      1.95 o 
  -3   7   9       10.63       13.47      2.91 o 
  -2   7   9       50.16       44.13      8.27 o 
  -1   7   9      131.05      136.30      9.96 o 
   0   7   9       54.45       46.05      8.31 o 
   1   7   9      307.12      320.44     18.19 o 
   2   7   9       28.07       17.58     15.75 o 
  -6   8   9      114.86      123.62     15.88 o 
  -5   8   9       30.43       30.37      7.66 o 
  -4   8   9      196.00      203.56     10.36 o 
  -3   8   9       17.99       18.06      3.00 o 
  -2   8   9       31.65       35.28      6.10 o 
  -1   8   9       95.88       99.37     14.32 o 
   0   8   9       86.07       78.01     13.57 o 
   1   8   9       33.46       34.98     10.75 o 
   2   8   9       29.77       23.95     12.06 o 
  -6   9   9       99.81       93.11     13.23 o 
  -5   9   9        4.18        6.33      3.04 o 
  -4   9   9        7.51        5.80      2.14 o 
  -3   9   9        0.05        1.91      1.75 o 
  -2   9   9      151.12      165.79     10.36 o 
  -1   9   9        0.38        3.14      1.88 o 
   0   9   9        0.46        2.44      1.95 o 
   1   9   9      194.09      206.14     13.05 o 
  -5  10   9        0.31        3.24      2.11 o 
  -4  10   9       11.35        7.19      2.58 o 
  -3  10   9      105.72      100.61     13.54 o 
  -2  10   9        7.61       10.95      3.59 o 
  -1  10   9       45.38       43.72      8.16 o 
   0  10   9       11.81       12.16      4.75 o 
   1  10   9        7.59        5.15      3.19 o 
  -5  11   9       56.72       45.55     10.18 o 
  -4  11   9       35.74       23.11      6.11 o 
  -3  11   9       68.55       68.40     10.51 o 
  -2  11   9        0.10        1.22      1.65 o 
  -1  11   9       52.72       42.87      9.74 o 
   0  11   9       72.71       69.42     19.73 o 
   1  11   9       15.86       13.36      4.48 o 
  -4  12   9        1.51        2.42      1.86 o 
  -3  12   9       16.28       17.28      3.78 o 
  -2  12   9       87.29       96.90     13.38 o 
  -1  12   9       29.70       25.24      5.14 o 
   0  12   9        5.90        2.01      2.38 o 
  -3  13   9        3.45        2.83      2.85 o 
  -2  13   9       31.09       24.13      6.69 o 
  -1  13   9       16.92       14.72      3.71 o 
  -6   0  10      104.25      103.05     17.15 o 
  -5   0  10       32.68       24.78      6.27 o 
  -4   0  10       52.70       60.18     14.20 o 
  -3   0  10      248.59      256.06     10.81 o 
  -2   0  10       76.89       59.07     14.30 o 
  -1   0  10      104.76      128.02      8.49 o 
   0   0  10       20.06       27.24      6.60 o 
   1   0  10       33.00       40.19     16.97 o 
  -6   1  10       38.09       42.68      8.18 o 
  -5   1  10        4.42        3.82      2.30 o 
  -4   1  10        8.66        9.54      2.63 o 
  -3   1  10       21.24       20.92      4.55 o 
  -2   1  10       78.28       78.43      6.29 o 
  -1   1  10       17.52       24.36      4.74 o 
   0   1  10      154.97      177.43     10.12 o 
   1   1  10       14.21       10.90      5.63 o 
  -6   2  10        0.12        1.86      1.38 o 
  -5   2  10        0.00        2.65      1.50 o 
  -4   2  10       87.82       74.23     12.23 o 
  -3   2  10       92.22       70.80      9.29 o 
  -2   2  10       51.15       42.12      7.59 o 
  -1   2  10      153.71      153.98      6.35 o 
   0   2  10       96.63      101.07     11.69 o 
   1   2  10        3.77        3.27      1.93 o 
  -6   3  10        8.27       11.04      3.05 o 
  -5   3  10       13.96       11.16      2.65 o 
  -4   3  10        0.44        2.93      2.08 o 
  -3   3  10       45.57       41.26      6.48 o 
  -2   3  10       42.46       35.28      6.36 o 
  -1   3  10      211.82      237.52      8.26 o 
   0   3  10       98.71      113.75      7.80 o 
   1   3  10        9.50       10.77      3.53 o 
  -6   4  10       71.53       76.57     12.65 o 
  -5   4  10      136.63      158.54      7.43 o 
  -4   4  10       24.03       17.02      3.82 o 
  -3   4  10        1.12        1.64      1.44 o 
  -2   4  10       47.91       54.80      8.26 o 
  -1   4  10        2.47        2.09      1.43 o 
   0   4  10       35.97       42.26     10.91 o 
   1   4  10        7.66        4.48      3.72 o 
  -6   5  10      284.42      293.91      9.35 o 
  -5   5  10       56.76       43.82      8.24 o 
  -4   5  10        6.50        2.58      1.57 o 
  -3   5  10       10.15        8.29      2.32 o 
  -2   5  10        0.07        1.73      1.28 o 
  -1   5  10      125.62      143.87      9.06 o 
   0   5  10       44.29       30.27      6.27 o 
   1   5  10       10.81        8.70      6.54 o 
  -5   6  10        5.65        7.84      2.38 o 
  -4   6  10        0.15        2.17      1.34 o 
  -3   6  10        9.22        8.67      3.14 o 
  -2   6  10      109.26      100.32      8.13 o 
  -1   6  10       23.27       18.83      4.87 o 
   0   6  10       30.48       22.70      5.27 o 
   1   6  10       25.69       18.33      9.93 o 
  -5   7  10       70.20       68.56     13.18 o 
  -4   7  10       31.15       29.54      5.34 o 
  -3   7  10       22.41       14.91      4.48 o 
  -2   7  10       82.74       82.58      7.53 o 
  -1   7  10       43.48       37.52      8.17 o 
   0   7  10       29.86       27.90      7.91 o 
  -5   8  10       72.10       79.55     13.43 o 
  -4   8  10       92.15       93.99     13.45 o 
  -3   8  10        5.07        5.86      3.72 o 
  -2   8  10       30.57       35.60      6.37 o 
  -1   8  10        1.43        2.07      1.79 o 
   0   8  10        4.50        4.83      2.64 o 
  -4   9  10        0.07        2.33      2.21 o 
  -3   9  10       21.50       20.94      4.91 o 
  -2   9  10        0.92        3.55      2.24 o 
  -1   9  10       42.29       44.23     10.67 o 
   0   9  10       14.84       15.26      4.99 o 
  -3  10  10        2.73        3.90      2.46 o 
  -2  10  10       41.52       33.25      7.86 o 
  -1  10  10       80.07       72.36     18.13 o 
  -5   1  11       58.23       45.65      8.01 o 
  -4   1  11        1.22        2.50      1.71 o 
  -3   1  11        0.00        1.63      1.58 o 
  -2   1  11        0.76        2.58      1.72 o 
  -1   1  11        0.01        1.51      1.44 o 
   0   1  11       34.28       21.87      5.99 o 
  -4   2  11      111.83       95.23     11.16 o 
  -3   2  11       96.41       91.76     14.07 o 
  -2   2  11        0.17        2.48      1.94 o 
  -1   2  11       36.49       26.02      6.13 o 
  -4   3  11        0.30        3.88      1.78 o 
  -3   3  11       32.99       37.60      5.44 o 
  -2   3  11      155.19      172.53     11.56 o 
  -1   3  11        0.34        2.46      2.55 o 
  -4   4  11        5.29        5.04      2.01 o 
  -3   4  11       11.90       17.95      5.51 o 
  -2   4  11        0.09        1.02      1.77 o 
  -1   4  11       68.72       68.03     19.08 o 
  -4   5  11       25.60       22.23      4.70 o 
  -3   5  11        7.14       10.04      2.79 o 
  -2   5  11       42.05       31.86      6.92 o 
  -1   5  11        2.20        3.61      2.05 o 
  -3   6  11       43.41       46.92      7.99 o 
  -2   6  11        0.00        0.69      1.36 o 
                                                 
